# Supplementary material for: Dichlorido{[2-(diphenyl­phosphino)phenyl­imino­meth­yl]ferrocene-κ2 N,P}palladium(II) dichloro­methane hemi­solvate
Source: Acta Crystallogr Sect E Struct Rep Online. 2008 Dec 3;65(Pt 1):m8. doi: 10.1107/S1600536808039949 (PMC2967851; doi:10.1107/S1600536808039949)
Supplement: Supplementary file 1 [file e-65-000m8-sup1.cif]

##############################################################################
###                                                                        ###
###        Electronic paper (Acta Crystallographica Section E)             ###
###                                                                        ###
##############################################################################
#                                                                            #
# This CIF contains the data in a paper accepted for publication in Acta     #
# Crystallographica Section E. It conforms to the requirements of Notes      #
# for Authors for Section E, and has been peer reviewed under the auspices   #
# of the IUCr Commission on Journals.                                        #
#                                                                            #
# Full details of the Crystallographic Information File format               #
# are given in the paper "The Crystallographic Information File (CIF):       #
# a New Standard Archive File for Crystallography" by S. R. Hall, F. H.      #
# Allen and I. D. Brown [Acta Cryst. (1991), A47, 655-685].                  #
#                                                                            #
# The current version of the core CIF dictionary is obtainable from          #
# ftp://ftp.iucr.org/pub/cif_core.dic. The current version number is 2.4.    #
#                                                                            #
# Software is freely available for graphical display of the structure(s) in  #
# this CIF.  For information consult the CIF home page http://www.iucr.org/  #
# cif/home.html                                                              #
#                                                                            #
# This file may be used for bona fide research purposes within the           #
# scientific community so long as proper attribution is given to the journal # 
# article from which it was obtained.                                        #
#                                                                            #
##############################################################################
                                             
data_global
_audit_creation_method     'form.cif (version 2.0)'
_journal_data_validation_number     ?
_journal_date_recd_electronic     2008-10-21
_journal_date_accepted     2008-11-27
_journal_name_full     'Acta Crystallographica, Section E'
_journal_year     2009
_journal_volume     65
_journal_issue      1
_journal_page_first     m8
_journal_page_last     m8
_journal_paper_category     QM
_journal_coeditor_code     XU2460
_publ_contact_author_name     'Dongsheng Shen'
_publ_contact_author_address
;
College of Pharmacy
GuangDong Pharmaceutical University
GuangZhou, 510006
People's Republic of China
;
_publ_contact_author_email     liuhuanyu03@163.com
_publ_contact_author_fax     '86-020-39352129'
_publ_contact_author_phone     '86-020-39352129'
_publ_section_title
;\
Dichlorido{[2-(diphenylphosphino)phenyliminomethyl]ferrocene-\k^2^<i>N</i>,\
<i>P</i>}palladium(II) dichloromethane hemisolvate
;
loop_
    _publ_author_name
    _publ_author_address
    'Huanyu Liu'
;
College of Pharmacy
Guangdong Pharmaceutical University
Guangzhou 510006
People's Republic of China
;
    'Dongsheng Shen'
;
College of Pharmacy
Guangdong Pharmaceutical University
Guangzhou 510006
People's Republic of China
;
_publ_section_synopsis
;
?
;
data_I
_audit_creation_method     SHELXL-97
_chemical_name_systematic
;
Dichlorido{[2-(diphenylphosphino)phenyliminomethyl]ferrocene-
\k^2^<i>N</i>,<i>P</i>}palladium(II) dichloromethane hemisolvate
;
_chemical_name_common     ?
_chemical_formula_moiety     'C29 H24 Cl2 Fe N P Pd, 0.5(C H2 Cl2)'
_chemical_formula_sum     'C29.5 H25 Cl3 Fe1 N1 P1 Pd1'
_chemical_formula_iupac     '[Fe Pd (C5 H5) Cl2 (C24 H19 N P)], 0.5C H2 Cl2'
_chemical_formula_weight     693.08
_chemical_melting_point     ?
_symmetry_cell_setting     triclinic
_symmetry_space_group_name_H-M     'P -1'
_symmetry_space_group_name_hall     '-P 1'
loop_
    _symmetry_equiv_pos_as_xyz
    'x, y, z'
    '-x, -y, -z'
_cell_length_a     11.7559(4)
_cell_length_b     11.8798(4)
_cell_length_c     21.8200(7)
_cell_angle_alpha     79.9672(4)
_cell_angle_beta     89.1170(10)
_cell_angle_gamma     70.3297(4)
_cell_volume     2789.51(16)
_cell_formula_units_Z     4
_cell_measurement_reflns_used     2018
_cell_measurement_theta_min     3.06
_cell_measurement_theta_max     28.12
_cell_measurement_temperature     293(2)
_exptl_crystal_description     'needle'
_exptl_crystal_colour     'brown yellow'
_exptl_crystal_size_max     0.30
_exptl_crystal_size_mid     0.10
_exptl_crystal_size_min     0.10
_exptl_crystal_density_diffrn     1.650
_exptl_crystal_density_meas     ?
_exptl_crystal_density_method     'not measured'
_exptl_crystal_F_000     1388
_exptl_absorpt_coefficient_mu     1.530
_exptl_absorpt_correction_type     multi-scan
_exptl_absorpt_process_details     '(SADABS; Sheldrick, 1996)'
_exptl_absorpt_correction_T_min     0.795
_exptl_absorpt_correction_T_max     0.868
_exptl_special_details
;
;
_diffrn_ambient_temperature     293(2)
_diffrn_radiation_type     MoK\a
_diffrn_radiation_wavelength     0.71073
_diffrn_radiation_source     'fine-focus sealed tube'
_diffrn_radiation_monochromator     graphite
_diffrn_measurement_device_type     'Bruker SMART CCD area-detector'
_diffrn_measurement_method     '\f and \w'
_diffrn_detector_area_resol_mean     ?
_diffrn_reflns_number     21205
_diffrn_reflns_av_R_equivalents     0.0175
_diffrn_reflns_av_sigmaI/netI     0.0308
_diffrn_reflns_theta_min     1.84
_diffrn_reflns_theta_max     28.28
_diffrn_reflns_theta_full     25.00
_diffrn_measured_fraction_theta_max     0.877
_diffrn_measured_fraction_theta_full     0.99
_diffrn_reflns_limit_h_min     -15
_diffrn_reflns_limit_h_max     14
_diffrn_reflns_limit_k_min     -15
_diffrn_reflns_limit_k_max     15
_diffrn_reflns_limit_l_min     -29
_diffrn_reflns_limit_l_max     28
_diffrn_standards_number     0
_diffrn_standards_interval_count     ?
_diffrn_standards_interval_time     ?
_diffrn_standards_decay_%     ?
_refine_special_details
;
Refinement of <i>F</i>^2^ against ALL reflections. The weighted <i>R</i>-factor
<i>wR</i> and goodness of fit <i>S</i> are based on <i>F</i>^2^, conventional
<i>R</i>-factors <i>R</i> are based on <i>F</i>, with <i>F</i> set to zero for
negative <i>F</i>^2^. The threshold expression of <i>F</i>^2^ >
\s(<i>F</i>^2^) is used only for calculating <i>R</i>-factors(gt) <i>etc</i>.
and is not relevant to the choice of reflections for refinement.
<i>R</i>-factors based on <i>F</i>^2^ are statistically about twice as large
as those based on <i>F</i>, and <i>R</i>- factors based on ALL data will be
even larger.
;
_reflns_number_total     12145
_reflns_number_gt     9726
_reflns_threshold_expression     I>2\s(I)
_refine_ls_structure_factor_coef     Fsqd
_refine_ls_matrix_type     full
_refine_ls_R_factor_all     0.0381
_refine_ls_R_factor_gt     0.0285
_refine_ls_wR_factor_gt     0.0733
_refine_ls_wR_factor_ref     0.0761
_refine_ls_goodness_of_fit_ref     1.036
_refine_ls_restrained_S_all     1.036
_refine_ls_number_reflns     12145
_refine_ls_number_parameters     685
_refine_ls_number_restraints     4
_refine_ls_hydrogen_treatment     constr
_refine_ls_weighting_scheme     calc
_refine_ls_weighting_details
              'calc w=1/[\s^2^(Fo^2^)+(0.04P)^2^+0.5P] where P=(Fo^2^+2Fc^2^)/3'
_atom_sites_solution_hydrogens     geom
_atom_sites_solution_primary     direct
_atom_sites_solution_secondary     difmap
_refine_ls_shift/su_max     0.001
_refine_ls_shift/su_mean     0.000
_refine_diff_density_max     0.990
_refine_diff_density_min     -1.042
_refine_ls_extinction_method     none
_refine_ls_extinction_coef     ?
loop_
    _atom_type_symbol
    _atom_type_description
    _atom_type_scat_dispersion_real
    _atom_type_scat_dispersion_imag
    _atom_type_scat_source
    'C' 'C' 0.0033 0.0016
                         'International Tables Vol C Tables 4.2.6.8 and 6.1.1.4'
    'H' 'H' 0.0000 0.0000
                         'International Tables Vol C Tables 4.2.6.8 and 6.1.1.4'
    'N' 'N' 0.0061 0.0033
                         'International Tables Vol C Tables 4.2.6.8 and 6.1.1.4'
    'P' 'P' 0.1023 0.0942
                         'International Tables Vol C Tables 4.2.6.8 and 6.1.1.4'
    'Cl' 'Cl' 0.1484 0.1585
                         'International Tables Vol C Tables 4.2.6.8 and 6.1.1.4'
    'Fe' 'Fe' 0.3463 0.8444
                         'International Tables Vol C Tables 4.2.6.8 and 6.1.1.4'
    'Pd' 'Pd' -0.9988 1.0072
                         'International Tables Vol C Tables 4.2.6.8 and 6.1.1.4'
_computing_data_collection     'SMART (Bruker, 1998)'
_computing_cell_refinement     'SAINT (Bruker, 1998)'
_computing_data_reduction     'SAINT (Bruker, 1998)'
_computing_structure_solution     'SHELXTL (Sheldrick, 2008)'
_computing_structure_refinement     'SHELXTL (Sheldrick, 2008)'
_computing_molecular_graphics     'SHELXTL (Sheldrick, 2008)'
_computing_publication_material     'SHELXTL (Sheldrick, 2008)'
loop_
    _atom_site_type_symbol
    _atom_site_label
    _atom_site_fract_x
    _atom_site_fract_y
    _atom_site_fract_z
    _atom_site_U_iso_or_equiv
    _atom_site_adp_type
    _atom_site_calc_flag
    _atom_site_refinement_flags
    _atom_site_occupancy
    _atom_site_disorder_assembly
    _atom_site_disorder_group
    Pd Pd1 0.273505(16) 0.847407(16) 0.044514(8) 0.02967(5) Uani d . 1 . .
    Fe Fe1 0.20719(4) 1.27230(3) 0.031690(18) 0.03787(9) Uani d . 1 . .
    Cl Cl1 0.14365(7) 0.75836(7) 0.01696(3) 0.05167(18) Uani d . 1 . .
    Cl Cl2 0.34494(6) 0.87645(6) -0.05914(3) 0.04191(15) Uani d . 1 . .
    P P1 0.24403(6) 0.80204(6) 0.14615(3) 0.03328(14) Uani d . 1 . .
    N N1 0.38446(18) 0.92535(17) 0.07718(9) 0.0306(4) Uani d . 1 A .
    C C1 0.2739(6) 1.3085(12) 0.1096(5) 0.062(3) Uani d PGD 0.50 A 1
    H H1A 0.3588 1.2961 0.1197 0.075 Uiso calc PR 0.50 A 1
    C C2 0.2150(9) 1.2212(5) 0.1297(3) 0.056(3) Uani d PGD 0.50 A 1
    H H2A 0.2523 1.1377 0.1559 0.067 Uiso calc PR 0.50 A 1
    C C3 0.0930(7) 1.2753(11) 0.1045(5) 0.061(3) Uani d PGD 0.50 A 1
    H H3A 0.0311 1.2362 0.1107 0.073 Uiso calc PR 0.50 A 1
    C C4 0.0765(8) 1.3961(10) 0.0688(5) 0.063(3) Uani d PGD 0.50 A 1
    H H4A 0.0008 1.4555 0.0466 0.076 Uiso calc PR 0.50 A 1
    C C5 0.1883(13) 1.4166(6) 0.0720(5) 0.055(3) Uani d PGD 0.50 A 1
    H H5A 0.2034 1.4925 0.0522 0.065 Uiso calc PR 0.50 A 1
    C C5' 0.2536(9) 1.3732(14) 0.0840(5) 0.070(3) Uani d PGD 0.50 A 2
    H H5'A 0.3199 1.4061 0.0766 0.084 Uiso calc PR 0.50 A 2
    C C1' 0.2621(12) 1.2561(10) 0.1217(5) 0.078(4) Uani d PGD 0.50 A 2
    H H1'A 0.3353 1.1941 0.1451 0.093 Uiso calc PR 0.50 A 2
    C C2' 0.1456(18) 1.2452(10) 0.1203(5) 0.076(5) Uani d PGD 0.50 A 2
    H H2'A 0.1245 1.1737 0.1418 0.091 Uiso calc PR 0.50 A 2
    C C3' 0.0650(6) 1.3556(16) 0.0817(6) 0.074(4) Uani d PGD 0.50 A 2
    H H3'A -0.0210 1.3733 0.0714 0.089 Uiso calc PR 0.50 A 2
    C C4' 0.1318(13) 1.4347(6) 0.0592(3) 0.057(3) Uani d PGD 0.50 A 2
    H H4'A 0.0997 1.5169 0.0311 0.068 Uiso calc PR 0.50 A 2
    C C6 0.1426(3) 1.2649(2) -0.05426(13) 0.0445(6) Uani d . 1 A .
    H H6A 0.0588 1.3051 -0.0720 0.053 Uiso calc R 1 . .
    C C7 0.2345(3) 1.3180(2) -0.06287(13) 0.0456(7) Uani d . 1 A .
    H H7A 0.2251 1.4007 -0.0877 0.055 Uiso calc R 1 . .
    C C8 0.3405(3) 1.2341(2) -0.02750(13) 0.0420(6) Uani d . 1 A .
    H H8A 0.4183 1.2467 -0.0249 0.050 Uiso calc R 1 . .
    C C9 0.3152(2) 1.1241(2) 0.00204(12) 0.0342(5) Uani d . 1 A .
    C C10 0.1902(2) 1.1461(2) -0.01455(12) 0.0377(6) Uani d . 1 A .
    H H10A 0.1462 1.0889 -0.0007 0.045 Uiso calc R 1 . .
    C C11 0.3938(2) 1.0313(2) 0.05196(12) 0.0334(5) Uani d . 1 . .
    H H11A 0.4574 1.0489 0.0677 0.040 Uiso calc R 1 A .
    C C12 0.2152(3) 0.6612(2) 0.18022(12) 0.0393(6) Uani d . 1 . .
    C C13 0.3090(3) 0.5482(3) 0.19411(13) 0.0492(7) Uani d . 1 . .
    H H13A 0.3885 0.5447 0.1882 0.059 Uiso calc R 1 . .
    C C14 0.2839(4) 0.4410(3) 0.21673(15) 0.0605(9) Uani d . 1 . .
    H H14A 0.3466 0.3656 0.2265 0.073 Uiso calc R 1 . .
    C C15 0.1672(4) 0.4459(3) 0.22469(16) 0.0693(10) Uani d . 1 . .
    H H15A 0.1506 0.3736 0.2391 0.083 Uiso calc R 1 . .
    C C16 0.0747(4) 0.5557(4) 0.21176(18) 0.0742(11) Uani d . 1 . .
    H H16A -0.0043 0.5577 0.2178 0.089 Uiso calc R 1 . .
    C C17 0.0974(3) 0.6653(3) 0.18958(15) 0.0548(8) Uani d . 1 . .
    H H17A 0.0340 0.7402 0.1812 0.066 Uiso calc R 1 . .
    C C18 0.1299(2) 0.9197(2) 0.17543(12) 0.0383(6) Uani d . 1 . .
    C C19 0.0207(3) 0.9843(3) 0.14081(14) 0.0510(7) Uani d . 1 . .
    H H19A 0.0086 0.9713 0.1013 0.061 Uiso calc R 1 . .
    C C20 -0.0708(3) 1.0685(3) 0.16482(17) 0.0646(9) Uani d . 1 . .
    H H20A -0.1448 1.1103 0.1419 0.078 Uiso calc R 1 . .
    C C21 -0.0520(3) 1.0901(3) 0.22239(16) 0.0622(9) Uani d . 1 . .
    H H21A -0.1131 1.1472 0.2382 0.075 Uiso calc R 1 . .
    C C22 0.0566(3) 1.0277(3) 0.25658(14) 0.0590(8) Uani d . 1 . .
    H H22A 0.0692 1.0434 0.2953 0.071 Uiso calc R 1 . .
    C C23 0.1475(3) 0.9418(3) 0.23391(13) 0.0470(7) Uani d . 1 . .
    H H23A 0.2204 0.8986 0.2577 0.056 Uiso calc R 1 . .
    C C24 0.3906(2) 0.7893(2) 0.17786(12) 0.0344(5) Uani d . 1 A .
    C C25 0.4503(2) 0.8555(2) 0.13659(11) 0.0326(5) Uani d . 1 . .
    C C26 0.5635(2) 0.8549(2) 0.15411(13) 0.0394(6) Uani d . 1 A .
    H H26A 0.6031 0.8987 0.1265 0.047 Uiso calc R 1 . .
    C C27 0.6162(3) 0.7887(3) 0.21282(14) 0.0485(7) Uani d . 1 . .
    H H27A 0.6927 0.7866 0.2246 0.058 Uiso calc R 1 A .
    C C28 0.5565(3) 0.7245(3) 0.25497(14) 0.0498(7) Uani d . 1 A .
    H H28A 0.5927 0.6813 0.2949 0.060 Uiso calc R 1 . .
    C C29 0.4451(3) 0.7248(2) 0.23787(13) 0.0444(6) Uani d . 1 . .
    H H29A 0.4054 0.6821 0.2662 0.053 Uiso calc R 1 A .
    Pd Pd2 0.671825(16) 0.134965(16) 0.483672(8) 0.02981(5) Uani d . 1 . .
    Fe Fe2 0.88320(3) -0.23875(3) 0.422838(17) 0.03519(9) Uani d . 1 . .
    Cl Cl3 0.77691(6) 0.04680(7) 0.58505(3) 0.04380(16) Uani d . 1 . .
    Cl Cl4 0.48418(6) 0.18014(7) 0.52275(3) 0.04880(17) Uani d . 1 . .
    P P2 0.59242(6) 0.25219(6) 0.39076(3) 0.03206(14) Uani d . 1 . .
    N N2 0.82794(17) 0.09895(17) 0.43592(9) 0.0294(4) Uani d . 1 . .
    C C30 0.9100(3) -0.3508(3) 0.36213(16) 0.0605(9) Uani d . 1 . .
    H H30A 0.9684 -0.4346 0.3693 0.073 Uiso calc R 1 . .
    C C31 0.7909(4) -0.3189(4) 0.37920(16) 0.0674(10) Uani d . 1 . .
    H H31A 0.7509 -0.3762 0.4001 0.081 Uiso calc R 1 . .
    C C32 0.7377(3) -0.1902(4) 0.36093(15) 0.0621(9) Uani d . 1 . .
    H H32A 0.6542 -0.1420 0.3669 0.074 Uiso calc R 1 . .
    C C33 0.8234(3) -0.1438(3) 0.33179(13) 0.0565(8) Uani d . 1 . .
    H H33A 0.8115 -0.0568 0.3141 0.068 Uiso calc R 1 . .
    C C34 0.9324(3) -0.2443(3) 0.33278(14) 0.0579(8) Uani d . 1 . .
    H H34A 1.0086 -0.2394 0.3156 0.069 Uiso calc R 1 . .
    C C35 1.0205(2) -0.2322(2) 0.47654(13) 0.0401(6) Uani d . 1 . .
    H H35A 1.1002 -0.2324 0.4625 0.048 Uiso calc R 1 . .
    C C36 0.9896(3) -0.3367(2) 0.50413(13) 0.0476(7) Uani d . 1 . .
    H H36A 1.0441 -0.4224 0.5120 0.057 Uiso calc R 1 . .
    C C37 0.8657(3) -0.2966(3) 0.51724(13) 0.0485(7) Uani d . 1 . .
    H H37A 0.8202 -0.3501 0.5357 0.058 Uiso calc R 1 . .
    C C38 0.8179(2) -0.1667(2) 0.49801(12) 0.0387(6) Uani d . 1 . .
    H H38A 0.7344 -0.1149 0.5015 0.046 Uiso calc R 1 . .
    C C39 0.9138(2) -0.1247(2) 0.47311(11) 0.0325(5) Uani d . 1 . .
    C C40 0.9114(2) -0.0062(2) 0.43831(11) 0.0318(5) Uani d . 1 . .
    H H40A 0.9776 -0.0047 0.4147 0.038 Uiso calc R 1 . .
    C C41 0.4761(2) 0.3987(2) 0.38948(12) 0.0374(6) Uani d . 1 . .
    C C42 0.3594(3) 0.4262(3) 0.36656(14) 0.0502(7) Uani d . 1 . .
    H H42A 0.3384 0.3685 0.3511 0.060 Uiso calc R 1 . .
    C C43 0.2726(3) 0.5395(3) 0.36633(17) 0.0661(10) Uani d . 1 . .
    H H43A 0.1936 0.5575 0.3509 0.079 Uiso calc R 1 . .
    C C44 0.3032(4) 0.6243(3) 0.38865(16) 0.0700(11) Uani d . 1 . .
    H H44A 0.2447 0.7003 0.3881 0.084 Uiso calc R 1 . .
    C C45 0.4188(4) 0.5995(3) 0.41191(16) 0.0678(10) Uani d . 1 . .
    H H45A 0.4387 0.6583 0.4269 0.081 Uiso calc R 1 . .
    C C46 0.5070(3) 0.4849(3) 0.41299(15) 0.0560(8) Uani d . 1 . .
    H H46A 0.5855 0.4667 0.4293 0.067 Uiso calc R 1 . .
    C C47 0.5434(2) 0.1813(2) 0.33622(12) 0.0350(5) Uani d . 1 . .
    C C48 0.5855(3) 0.1858(3) 0.27625(13) 0.0453(7) Uani d . 1 . .
    H H48A 0.6389 0.2277 0.2630 0.054 Uiso calc R 1 . .
    C C49 0.5481(3) 0.1280(3) 0.23611(14) 0.0558(8) Uani d . 1 . .
    H H49A 0.5774 0.1301 0.1962 0.067 Uiso calc R 1 . .
    C C50 0.4684(3) 0.0678(3) 0.25496(15) 0.0529(8) Uani d . 1 . .
    H H50A 0.4423 0.0305 0.2275 0.063 Uiso calc R 1 . .
    C C51 0.4264(3) 0.0622(3) 0.31447(16) 0.0586(8) Uani d . 1 . .
    H H51A 0.3726 0.0205 0.3271 0.070 Uiso calc R 1 . .
    C C52 0.7240(2) 0.2877(2) 0.36106(12) 0.0349(5) Uani d . 1 . .
    C C53 0.4636(3) 0.1179(3) 0.35530(14) 0.0483(7) Uani d . 1 . .
    H H53A 0.4355 0.1132 0.3956 0.058 Uiso calc R 1 . .
    C C54 0.7217(3) 0.3907(2) 0.31455(13) 0.0464(7) Uani d . 1 . .
    H H54A 0.6484 0.4464 0.2948 0.056 Uiso calc R 1 . .
    C C55 0.8287(3) 0.4093(3) 0.29803(14) 0.0529(8) Uani d . 1 . .
    H H55A 0.8278 0.4774 0.2668 0.064 Uiso calc R 1 . .
    C C56 0.9365(3) 0.3276(3) 0.32769(14) 0.0484(7) Uani d . 1 . .
    H H56A 1.0079 0.3424 0.3169 0.058 Uiso calc R 1 . .
    C C57 0.9415(2) 0.2240(2) 0.37321(12) 0.0381(6) Uani d . 1 . .
    H H57A 1.0153 0.1686 0.3924 0.046 Uiso calc R 1 . .
    C C58 0.8343(2) 0.2040(2) 0.38975(11) 0.0317(5) Uani d . 1 . .
    C C59 0.6363(4) 0.4203(4) 0.07851(19) 0.0871(13) Uani d . 1 . .
    H H59A 0.6183 0.3481 0.0747 0.105 Uiso calc R 1 . .
    H H59B 0.6870 0.4376 0.0447 0.105 Uiso calc R 1 . .
    Cl Cl5 0.71545(16) 0.38869(11) 0.15051(6) 0.1188(5) Uani d . 1 . .
    Cl Cl6 0.50114(12) 0.54512(12) 0.06999(6) 0.1046(4) Uani d . 1 . .
loop_
    _atom_site_aniso_label
    _atom_site_aniso_U_11
    _atom_site_aniso_U_22
    _atom_site_aniso_U_33
    _atom_site_aniso_U_12
    _atom_site_aniso_U_13
    _atom_site_aniso_U_23
    Pd1 0.03078(10) 0.03280(10) 0.02863(9) -0.01415(8) 0.00142(8) -0.00840(7)
    Fe1 0.0412(2) 0.03421(19) 0.0382(2) -0.01154(16) 0.00134(17) -0.01045(16)
    Cl1 0.0549(4) 0.0684(5) 0.0497(4) -0.0415(4) 0.0038(3) -0.0178(4)
    Cl2 0.0504(4) 0.0521(4) 0.0337(3) -0.0280(3) 0.0081(3) -0.0149(3)
    P1 0.0345(3) 0.0375(3) 0.0297(3) -0.0154(3) 0.0023(3) -0.0068(3)
    N1 0.0300(10) 0.0319(10) 0.0313(10) -0.0115(8) 0.0013(9) -0.0088(9)
    C1 0.091(7) 0.057(8) 0.042(6) -0.022(6) -0.008(5) -0.023(6)
    C2 0.072(8) 0.057(6) 0.040(5) -0.021(5) -0.001(6) -0.017(4)
    C3 0.077(7) 0.063(7) 0.038(7) -0.022(6) 0.014(5) -0.008(5)
    C4 0.059(7) 0.055(6) 0.059(6) -0.003(5) 0.029(5) -0.006(4)
    C5 0.075(9) 0.038(5) 0.056(6) -0.019(6) 0.008(7) -0.021(4)
    C5' 0.077(8) 0.096(10) 0.060(8) -0.040(7) 0.004(6) -0.046(7)
    C1' 0.114(12) 0.048(8) 0.055(8) 0.006(6) -0.025(7) -0.026(7)
    C2' 0.140(15) 0.067(8) 0.032(7) -0.052(10) 0.011(10) -0.010(6)
    C3' 0.067(7) 0.111(12) 0.065(9) -0.044(9) 0.038(6) -0.044(9)
    C4' 0.053(6) 0.049(5) 0.062(6) -0.001(5) 0.000(6) -0.028(4)
    C6 0.0442(16) 0.0439(15) 0.0409(14) -0.0097(12) -0.0097(13) -0.0083(12)
    C7 0.0568(18) 0.0366(14) 0.0397(14) -0.0149(13) 0.0054(13) -0.0035(12)
    C8 0.0411(15) 0.0388(14) 0.0475(15) -0.0165(12) 0.0100(13) -0.0090(12)
    C9 0.0347(13) 0.0334(12) 0.0372(13) -0.0131(10) 0.0048(11) -0.0117(11)
    C10 0.0395(14) 0.0357(13) 0.0404(14) -0.0140(11) -0.0003(12) -0.0118(11)
    C11 0.0272(12) 0.0367(13) 0.0402(13) -0.0125(10) 0.0018(11) -0.0146(11)
    C12 0.0475(16) 0.0450(15) 0.0323(12) -0.0246(13) 0.0086(12) -0.0096(11)
    C13 0.0600(19) 0.0469(16) 0.0421(15) -0.0191(14) 0.0053(14) -0.0125(13)
    C14 0.094(3) 0.0428(17) 0.0472(17) -0.0256(17) 0.0077(18) -0.0127(14)
    C15 0.110(3) 0.060(2) 0.056(2) -0.050(2) 0.026(2) -0.0174(17)
    C16 0.085(3) 0.084(3) 0.079(3) -0.058(2) 0.034(2) -0.026(2)
    C17 0.0557(19) 0.0593(19) 0.0572(18) -0.0298(16) 0.0132(16) -0.0142(15)
    C18 0.0392(14) 0.0421(14) 0.0347(13) -0.0151(12) 0.0045(11) -0.0097(11)
    C19 0.0436(16) 0.0610(18) 0.0435(15) -0.0076(14) -0.0060(13) -0.0175(14)
    C20 0.0411(17) 0.074(2) 0.067(2) -0.0007(16) -0.0041(16) -0.0222(18)
    C21 0.0497(19) 0.067(2) 0.060(2) -0.0025(16) 0.0122(16) -0.0233(17)
    C22 0.067(2) 0.068(2) 0.0394(16) -0.0139(17) 0.0088(15) -0.0220(15)
    C23 0.0446(16) 0.0554(17) 0.0370(14) -0.0105(13) -0.0009(13) -0.0126(13)
    C24 0.0340(13) 0.0352(13) 0.0347(12) -0.0114(10) -0.0004(11) -0.0102(11)
    C25 0.0327(13) 0.0329(12) 0.0316(12) -0.0067(10) -0.0003(10) -0.0135(10)
    C26 0.0366(14) 0.0407(14) 0.0432(14) -0.0130(11) -0.0016(12) -0.0144(12)
    C27 0.0427(16) 0.0497(16) 0.0534(17) -0.0118(13) -0.0117(14) -0.0177(14)
    C28 0.0559(19) 0.0476(16) 0.0405(15) -0.0126(14) -0.0141(14) -0.0063(13)
    C29 0.0489(17) 0.0445(15) 0.0376(14) -0.0154(13) -0.0050(13) -0.0054(12)
    Pd2 0.02569(9) 0.03334(10) 0.02880(9) -0.00823(7) 0.00318(7) -0.00707(7)
    Fe2 0.0342(2) 0.03561(19) 0.03562(19) -0.01031(15) -0.00046(16) -0.01028(16)
    Cl3 0.0351(3) 0.0584(4) 0.0316(3) -0.0102(3) 0.0005(3) -0.0072(3)
    Cl4 0.0306(3) 0.0624(4) 0.0500(4) -0.0132(3) 0.0117(3) -0.0112(3)
    P2 0.0291(3) 0.0325(3) 0.0317(3) -0.0071(3) 0.0007(3) -0.0071(3)
    N2 0.0265(10) 0.0340(10) 0.0284(10) -0.0111(8) 0.0023(8) -0.0072(8)
    C30 0.071(2) 0.0550(19) 0.0571(19) -0.0129(17) -0.0044(17) -0.0290(16)
    C31 0.082(3) 0.088(3) 0.0541(19) -0.051(2) -0.0042(19) -0.0248(19)
    C32 0.0404(17) 0.096(3) 0.0483(17) -0.0141(17) -0.0067(15) -0.0265(18)
    C33 0.067(2) 0.0580(19) 0.0365(15) -0.0111(16) -0.0058(15) -0.0102(14)
    C34 0.0531(19) 0.076(2) 0.0442(16) -0.0153(17) 0.0106(15) -0.0239(16)
    C35 0.0334(14) 0.0391(14) 0.0453(15) -0.0075(11) -0.0049(12) -0.0118(12)
    C36 0.0584(19) 0.0336(14) 0.0430(15) -0.0083(13) -0.0117(14) -0.0040(12)
    C37 0.074(2) 0.0449(16) 0.0365(14) -0.0341(15) 0.0017(14) -0.0068(12)
    C38 0.0431(15) 0.0413(14) 0.0361(13) -0.0181(12) 0.0055(12) -0.0119(11)
    C39 0.0316(13) 0.0315(12) 0.0349(12) -0.0098(10) 0.0003(11) -0.0097(10)
    C40 0.0252(12) 0.0359(12) 0.0352(12) -0.0108(10) 0.0036(10) -0.0100(10)
    C41 0.0381(14) 0.0339(13) 0.0330(12) -0.0031(11) 0.0011(11) -0.0078(11)
    C42 0.0399(16) 0.0480(16) 0.0550(17) -0.0031(13) 0.0025(14) -0.0153(14)
    C43 0.0454(18) 0.060(2) 0.073(2) 0.0055(16) 0.0057(17) -0.0119(18)
    C44 0.079(3) 0.0480(19) 0.057(2) 0.0105(18) 0.0213(19) -0.0129(16)
    C45 0.099(3) 0.0437(18) 0.062(2) -0.0167(19) 0.015(2) -0.0281(16)
    C46 0.060(2) 0.0504(18) 0.0571(18) -0.0113(15) -0.0046(16) -0.0216(15)
    C47 0.0331(13) 0.0316(12) 0.0363(13) -0.0049(10) -0.0006(11) -0.0090(11)
    C48 0.0430(16) 0.0543(17) 0.0416(15) -0.0185(13) 0.0072(13) -0.0148(13)
    C49 0.062(2) 0.064(2) 0.0407(15) -0.0144(16) 0.0064(15) -0.0211(15)
    C50 0.0586(19) 0.0491(17) 0.0511(17) -0.0116(15) -0.0094(15) -0.0218(14)
    C51 0.067(2) 0.0591(19) 0.063(2) -0.0366(17) 0.0033(17) -0.0167(16)
    C52 0.0355(13) 0.0341(13) 0.0355(13) -0.0119(11) 0.0040(11) -0.0085(11)
    C53 0.0536(18) 0.0571(18) 0.0431(15) -0.0284(15) 0.0094(14) -0.0153(14)
    C54 0.0491(17) 0.0380(14) 0.0444(15) -0.0122(13) -0.0003(13) 0.0013(12)
    C55 0.063(2) 0.0476(17) 0.0489(17) -0.0286(15) 0.0071(16) 0.0022(14)
    C56 0.0493(17) 0.0520(17) 0.0510(17) -0.0285(14) 0.0126(14) -0.0095(14)
    C57 0.0345(14) 0.0440(14) 0.0391(13) -0.0159(11) 0.0056(11) -0.0125(12)
    C58 0.0341(13) 0.0314(12) 0.0322(12) -0.0125(10) 0.0056(10) -0.0106(10)
    C59 0.116(4) 0.067(2) 0.078(3) -0.021(2) 0.005(3) -0.031(2)
    Cl5 0.1863(15) 0.0860(8) 0.0771(7) -0.0563(9) -0.0265(8) 0.0120(6)
    Cl6 0.0972(9) 0.0995(8) 0.1150(10) -0.0202(7) 0.0251(7) -0.0430(7)
_geom_special_details
;
All e.s.d.'s (except the e.s.d. in the dihedral angle between two l.s. planes)
are estimated using the full covariance matrix. The cell e.s.d.'s are taken
into account individually in the estimation of e.s.d.'s in distances, angles
and torsion angles; correlations between e.s.d.'s in cell parameters are only
used when they are defined by crystal symmetry. An approximate (isotropic)
treatment of cell e.s.d.'s is used for estimating e.s.d.'s involving l.s.
planes.
;
loop_
    _geom_bond_atom_site_label_1
    _geom_bond_atom_site_label_2
    _geom_bond_site_symmetry_2
    _geom_bond_distance
    _geom_bond_publ_flag
    Pd1 N1 . 2.051(2) yes
    Pd1 P1 . 2.2118(6) yes
    Pd1 Cl1 . 2.2832(7) yes
    Pd1 Cl2 . 2.3926(6) yes
    Fe1 C8 . 2.014(3) ?
    Fe1 C1' . 2.023(8) ?
    Fe1 C5' . 2.028(7) ?
    Fe1 C9 . 2.028(2) ?
    Fe1 C4 . 2.039(10) ?
    Fe1 C5 . 2.044(8) ?
    Fe1 C10 . 2.048(2) ?
    Fe1 C2' . 2.049(9) ?
    Fe1 C4' . 2.056(8) ?
    Fe1 C7 . 2.061(3) ?
    Fe1 C3 . 2.063(9) ?
    Fe1 C6 . 2.065(3) ?
    P1 C18 . 1.810(3) ?
    P1 C12 . 1.811(3) ?
    P1 C24 . 1.812(3) ?
    N1 C11 . 1.295(3) ?
    N1 C25 . 1.443(3) ?
    C1 C2 . 1.4200 ?
    C1 C5 . 1.4200 ?
    C1 H1A . 0.9800 ?
    C2 C3 . 1.4200 ?
    C2 H2A . 0.9800 ?
    C3 C4 . 1.4200 ?
    C3 H3A . 0.9800 ?
    C4 C5 . 1.4200 ?
    C4 H4A . 0.9800 ?
    C5 H5A . 0.9800 ?
    C5' C1' . 1.4200 ?
    C5' C4' . 1.4200 ?
    C5' H5'A . 0.9800 ?
    C1' C2' . 1.4200 ?
    C1' H1'A . 0.9800 ?
    C2' C3' . 1.4200 ?
    C2' H2'A . 0.9800 ?
    C3' C4' . 1.4200 ?
    C3' H3'A . 0.9800 ?
    C4' H4'A . 0.9800 ?
    C6 C10 . 1.409(4) ?
    C6 C7 . 1.414(4) ?
    C6 H6A . 0.9800 ?
    C7 C8 . 1.410(4) ?
    C7 H7A . 0.9800 ?
    C8 C9 . 1.444(3) ?
    C8 H8A . 0.9800 ?
    C9 C11 . 1.435(4) ?
    C9 C10 . 1.440(4) ?
    C10 H10A . 0.9800 ?
    C11 H11A . 0.9300 ?
    C12 C17 . 1.384(4) ?
    C12 C13 . 1.393(4) ?
    C13 C14 . 1.384(4) ?
    C13 H13A . 0.9300 ?
    C14 C15 . 1.363(5) ?
    C14 H14A . 0.9300 ?
    C15 C16 . 1.361(5) ?
    C15 H15A . 0.9300 ?
    C16 C17 . 1.394(4) ?
    C16 H16A . 0.9300 ?
    C17 H17A . 0.9300 ?
    C18 C19 . 1.383(4) ?
    C18 C23 . 1.391(4) ?
    C19 C20 . 1.388(4) ?
    C19 H19A . 0.9300 ?
    C20 C21 . 1.373(5) ?
    C20 H20A . 0.9300 ?
    C21 C22 . 1.371(5) ?
    C21 H21A . 0.9300 ?
    C22 C23 . 1.380(4) ?
    C22 H22A . 0.9300 ?
    C23 H23A . 0.9300 ?
    C24 C25 . 1.398(3) ?
    C24 C29 . 1.398(4) ?
    C25 C26 . 1.388(4) ?
    C26 C27 . 1.373(4) ?
    C26 H26A . 0.9300 ?
    C27 C28 . 1.394(4) ?
    C27 H27A . 0.9300 ?
    C28 C29 . 1.366(4) ?
    C28 H28A . 0.9300 ?
    C29 H29A . 0.9300 ?
    Pd2 N2 . 2.0616(18) yes
    Pd2 P2 . 2.1979(6) yes
    Pd2 Cl4 . 2.2875(6) yes
    Pd2 Cl3 . 2.3843(7) yes
    Fe2 C30 . 2.031(3) ?
    Fe2 C31 . 2.031(3) ?
    Fe2 C32 . 2.035(3) ?
    Fe2 C38 . 2.040(3) ?
    Fe2 C35 . 2.042(3) ?
    Fe2 C39 . 2.045(2) ?
    Fe2 C34 . 2.049(3) ?
    Fe2 C37 . 2.050(3) ?
    Fe2 C33 . 2.052(3) ?
    Fe2 C36 . 2.055(3) ?
    P2 C47 . 1.805(3) ?
    P2 C52 . 1.809(3) ?
    P2 C41 . 1.810(2) ?
    N2 C40 . 1.294(3) ?
    N2 C58 . 1.439(3) ?
    C30 C31 . 1.391(5) ?
    C30 C34 . 1.391(5) ?
    C30 H30A . 0.9800 ?
    C31 C32 . 1.406(5) ?
    C31 H31A . 0.9800 ?
    C32 C33 . 1.386(5) ?
    C32 H32A . 0.9800 ?
    C33 C34 . 1.424(4) ?
    C33 H33A . 0.9800 ?
    C34 H34A . 0.9800 ?
    C35 C36 . 1.413(4) ?
    C35 C39 . 1.446(3) ?
    C35 H35A . 0.9800 ?
    C36 C37 . 1.418(4) ?
    C36 H36A . 0.9800 ?
    C37 C38 . 1.415(4) ?
    C37 H37A . 0.9800 ?
    C38 C39 . 1.433(3) ?
    C38 H38A . 0.9800 ?
    C39 C40 . 1.432(3) ?
    C40 H40A . 0.9300 ?
    C41 C42 . 1.372(4) ?
    C41 C46 . 1.392(4) ?
    C42 C43 . 1.388(4) ?
    C42 H42A . 0.9300 ?
    C43 C44 . 1.361(5) ?
    C43 H43A . 0.9300 ?
    C44 C45 . 1.369(5) ?
    C44 H44A . 0.9300 ?
    C45 C46 . 1.402(4) ?
    C45 H45A . 0.9300 ?
    C46 H46A . 0.9300 ?
    C47 C48 . 1.388(4) ?
    C47 C53 . 1.394(4) ?
    C48 C49 . 1.386(4) ?
    C48 H48A . 0.9300 ?
    C49 C50 . 1.366(4) ?
    C49 H49A . 0.9300 ?
    C50 C51 . 1.378(4) ?
    C50 H50A . 0.9300 ?
    C51 C53 . 1.377(4) ?
    C51 H51A . 0.9300 ?
    C52 C58 . 1.392(3) ?
    C52 C54 . 1.395(3) ?
    C53 H53A . 0.9300 ?
    C54 C55 . 1.379(4) ?
    C54 H54A . 0.9300 ?
    C55 C56 . 1.372(4) ?
    C55 H55A . 0.9300 ?
    C56 C57 . 1.382(4) ?
    C56 H56A . 0.9300 ?
    C57 C58 . 1.387(3) ?
    C57 H57A . 0.9300 ?
    C59 Cl5 . 1.737(4) ?
    C59 Cl6 . 1.749(4) ?
    C59 H59A . 0.9700 ?
    C59 H59B . 0.9700 ?
loop_
    _geom_angle_atom_site_label_1
    _geom_angle_atom_site_label_2
    _geom_angle_atom_site_label_3
    _geom_angle_site_symmetry_1
    _geom_angle_site_symmetry_3
    _geom_angle
    _geom_angle_publ_flag
    N1 Pd1 P1 . . 81.09(6) ?
    N1 Pd1 Cl1 . . 174.86(6) ?
    P1 Pd1 Cl1 . . 93.85(3) ?
    N1 Pd1 Cl2 . . 92.77(6) ?
    P1 Pd1 Cl2 . . 169.16(3) ?
    Cl1 Pd1 Cl2 . . 92.36(2) ?
    C8 Fe1 C1' . . 115.4(4) ?
    C8 Fe1 C5' . . 105.1(2) ?
    C1' Fe1 C5' . . 41.04(13) ?
    C8 Fe1 C9 . . 41.87(9) ?
    C1' Fe1 C9 . . 108.4(2) ?
    C5' Fe1 C9 . . 128.8(3) ?
    C8 Fe1 C4 . . 150.5(4) ?
    C1' Fe1 C4 . . 71.4(3) ?
    C5' Fe1 C4 . . 59.8(3) ?
    C9 Fe1 C4 . . 167.0(4) ?
    C8 Fe1 C5 . . 117.3(3) ?
    C1' Fe1 C5 . . 55.2(2) ?
    C5' Fe1 C5 . . 22.0(2) ?
    C9 Fe1 C5 . . 149.8(4) ?
    C4 Fe1 C5 . . 40.70(16) ?
    C8 Fe1 C10 . . 69.71(11) ?
    C1' Fe1 C10 . . 131.9(4) ?
    C5' Fe1 C10 . . 169.5(4) ?
    C9 Fe1 C10 . . 41.38(10) ?
    C4 Fe1 C10 . . 129.0(4) ?
    C5 Fe1 C10 . . 168.5(4) ?
    C8 Fe1 C2' . . 150.4(6) ?
    C1' Fe1 C2' . . 40.81(16) ?
    C5' Fe1 C2' . . 68.62(18) ?
    C9 Fe1 C2' . . 118.6(4) ?
    C4 Fe1 C2' . . 52.5(3) ?
    C5 Fe1 C2' . . 67.8(3) ?
    C10 Fe1 C2' . . 111.1(2) ?
    C8 Fe1 C4' . . 126.8(4) ?
    C1' Fe1 C4' . . 68.56(15) ?
    C5' Fe1 C4' . . 40.69(12) ?
    C9 Fe1 C4' . . 166.9(4) ?
    C4 Fe1 C4' . . 25.7(3) ?
    C5 Fe1 C4' . . 18.8(2) ?
    C10 Fe1 C4' . . 149.7(4) ?
    C2' Fe1 C4' . . 68.1(2) ?
    C8 Fe1 C7 . . 40.48(11) ?
    C1' Fe1 C7 . . 147.9(5) ?
    C5' Fe1 C7 . . 114.4(3) ?
    C9 Fe1 C7 . . 68.58(10) ?
    C4 Fe1 C7 . . 118.8(3) ?
    C5 Fe1 C7 . . 110.7(2) ?
    C10 Fe1 C7 . . 67.99(11) ?
    C2' Fe1 C7 . . 168.9(6) ?
    C4' Fe1 C7 . . 106.8(2) ?
    C8 Fe1 C3 . . 167.6(4) ?
    C1' Fe1 C3 . . 57.1(4) ?
    C5' Fe1 C3 . . 75.9(3) ?
    C9 Fe1 C3 . . 128.0(3) ?
    C4 Fe1 C3 . . 40.49(17) ?
    C5 Fe1 C3 . . 68.0(2) ?
    C10 Fe1 C3 . . 107.1(2) ?
    C2' Fe1 C3 . . 18.3(4) ?
    C4' Fe1 C3 . . 61.9(3) ?
    C7 Fe1 C3 . . 150.6(3) ?
    C8 Fe1 C6 . . 68.43(12) ?
    C1' Fe1 C6 . . 170.8(5) ?
    C5' Fe1 C6 . . 147.7(4) ?
    C9 Fe1 C6 . . 68.36(11) ?
    C4 Fe1 C6 . . 109.7(3) ?
    C5 Fe1 C6 . . 131.7(4) ?
    C10 Fe1 C6 . . 40.07(10) ?
    C2' Fe1 C6 . . 132.3(4) ?
    C4' Fe1 C6 . . 116.6(2) ?
    C7 Fe1 C6 . . 40.09(11) ?
    C3 Fe1 C6 . . 117.4(2) ?
    C18 P1 C12 . . 104.83(12) ?
    C18 P1 C24 . . 107.78(12) ?
    C12 P1 C24 . . 108.48(12) ?
    C18 P1 Pd1 . . 116.41(9) ?
    C12 P1 Pd1 . . 119.66(9) ?
    C24 P1 Pd1 . . 98.89(8) ?
    C11 N1 C25 . . 119.1(2) ?
    C11 N1 Pd1 . . 126.51(17) ?
    C25 N1 Pd1 . . 114.20(15) ?
    C2 C1 C5 . . 108.0 ?
    C2 C1 Fe1 . . 70.5(3) ?
    C5 C1 Fe1 . . 68.8(3) ?
    C2 C1 H1A . . 126.0 ?
    C5 C1 H1A . . 126.0 ?
    Fe1 C1 H1A . . 126.0 ?
    C3 C2 C1 . . 108.0 ?
    C3 C2 Fe1 . . 69.2(4) ?
    C1 C2 Fe1 . . 69.6(3) ?
    C3 C2 H2A . . 126.0 ?
    C1 C2 H2A . . 126.0 ?
    Fe1 C2 H2A . . 126.0 ?
    C4 C3 C2 . . 108.0 ?
    C4 C3 Fe1 . . 68.8(3) ?
    C2 C3 Fe1 . . 70.7(3) ?
    C4 C3 H3A . . 126.0 ?
    C2 C3 H3A . . 126.0 ?
    Fe1 C3 H3A . . 126.0 ?
    C3 C4 C5 . . 108.0 ?
    C3 C4 Fe1 . . 70.7(3) ?
    C5 C4 Fe1 . . 69.8(3) ?
    C3 C4 H4A . . 126.0 ?
    C5 C4 H4A . . 126.0 ?
    Fe1 C4 H4A . . 126.0 ?
    C4 C5 C1 . . 108.0 ?
    C4 C5 Fe1 . . 69.5(4) ?
    C1 C5 Fe1 . . 70.8(3) ?
    C4 C5 H5A . . 126.0 ?
    C1 C5 H5A . . 126.0 ?
    Fe1 C5 H5A . . 126.0 ?
    C1' C5' C4' . . 108.0 ?
    C1' C5' Fe1 . . 69.3(3) ?
    C4' C5' Fe1 . . 70.7(4) ?
    C1' C5' H5'A . . 126.0 ?
    C4' C5' H5'A . . 126.0 ?
    Fe1 C5' H5'A . . 126.0 ?
    C5' C1' C2' . . 108.0 ?
    C5' C1' Fe1 . . 69.6(3) ?
    C2' C1' Fe1 . . 70.6(4) ?
    C5' C1' H1'A . . 126.0 ?
    C2' C1' H1'A . . 126.0 ?
    Fe1 C1' H1'A . . 126.0 ?
    C1' C2' C3' . . 108.0 ?
    C1' C2' Fe1 . . 68.6(3) ?
    C3' C2' Fe1 . . 70.6(3) ?
    C1' C2' H2'A . . 126.0 ?
    C3' C2' H2'A . . 126.0 ?
    Fe1 C2' H2'A . . 126.0 ?
    C4' C3' C2' . . 108.0 ?
    C4' C3' Fe1 . . 69.4(3) ?
    C2' C3' Fe1 . . 69.1(3) ?
    C4' C3' H3'A . . 126.0 ?
    C2' C3' H3'A . . 126.0 ?
    Fe1 C3' H3'A . . 126.0 ?
    C3' C4' C5' . . 108.0 ?
    C3' C4' Fe1 . . 70.3(4) ?
    C5' C4' Fe1 . . 68.6(3) ?
    C3' C4' H4'A . . 126.0 ?
    C5' C4' H4'A . . 126.0 ?
    Fe1 C4' H4'A . . 126.0 ?
    C10 C6 C7 . . 108.9(2) ?
    C10 C6 Fe1 . . 69.30(15) ?
    C7 C6 Fe1 . . 69.79(16) ?
    C10 C6 H6A . . 125.5 ?
    C7 C6 H6A . . 125.5 ?
    Fe1 C6 H6A . . 125.5 ?
    C8 C7 C6 . . 108.6(2) ?
    C8 C7 Fe1 . . 67.96(15) ?
    C6 C7 Fe1 . . 70.12(15) ?
    C8 C7 H7A . . 125.7 ?
    C6 C7 H7A . . 125.7 ?
    Fe1 C7 H7A . . 125.7 ?
    C7 C8 C9 . . 107.6(2) ?
    C7 C8 Fe1 . . 71.56(16) ?
    C9 C8 Fe1 . . 69.59(14) ?
    C7 C8 H8A . . 126.2 ?
    C9 C8 H8A . . 126.2 ?
    Fe1 C8 H8A . . 126.2 ?
    C11 C9 C10 . . 128.6(2) ?
    C11 C9 C8 . . 121.9(2) ?
    C10 C9 C8 . . 107.2(2) ?
    C11 C9 Fe1 . . 112.88(17) ?
    C10 C9 Fe1 . . 70.06(14) ?
    C8 C9 Fe1 . . 68.54(14) ?
    C6 C10 C9 . . 107.6(2) ?
    C6 C10 Fe1 . . 70.63(15) ?
    C9 C10 Fe1 . . 68.57(14) ?
    C6 C10 H10A . . 126.2 ?
    C9 C10 H10A . . 126.2 ?
    Fe1 C10 H10A . . 126.2 ?
    N1 C11 C9 . . 126.1(2) ?
    N1 C11 H11A . . 116.9 ?
    C9 C11 H11A . . 116.9 ?
    C17 C12 C13 . . 119.4(3) ?
    C17 C12 P1 . . 119.4(2) ?
    C13 C12 P1 . . 121.1(2) ?
    C14 C13 C12 . . 120.0(3) ?
    C14 C13 H13A . . 120.0 ?
    C12 C13 H13A . . 120.0 ?
    C15 C14 C13 . . 120.0(3) ?
    C15 C14 H14A . . 120.0 ?
    C13 C14 H14A . . 120.0 ?
    C16 C15 C14 . . 120.6(3) ?
    C16 C15 H15A . . 119.7 ?
    C14 C15 H15A . . 119.7 ?
    C15 C16 C17 . . 120.7(4) ?
    C15 C16 H16A . . 119.7 ?
    C17 C16 H16A . . 119.7 ?
    C12 C17 C16 . . 119.2(3) ?
    C12 C17 H17A . . 120.4 ?
    C16 C17 H17A . . 120.4 ?
    C19 C18 C23 . . 119.2(3) ?
    C19 C18 P1 . . 119.6(2) ?
    C23 C18 P1 . . 121.0(2) ?
    C18 C19 C20 . . 120.2(3) ?
    C18 C19 H19A . . 119.9 ?
    C20 C19 H19A . . 119.9 ?
    C21 C20 C19 . . 120.0(3) ?
    C21 C20 H20A . . 120.0 ?
    C19 C20 H20A . . 120.0 ?
    C22 C21 C20 . . 120.1(3) ?
    C22 C21 H21A . . 119.9 ?
    C20 C21 H21A . . 119.9 ?
    C21 C22 C23 . . 120.5(3) ?
    C21 C22 H22A . . 119.7 ?
    C23 C22 H22A . . 119.8 ?
    C22 C23 C18 . . 119.9(3) ?
    C22 C23 H23A . . 120.0 ?
    C18 C23 H23A . . 120.0 ?
    C25 C24 C29 . . 119.1(2) ?
    C25 C24 P1 . . 113.86(18) ?
    C29 C24 P1 . . 127.0(2) ?
    C26 C25 C24 . . 120.7(2) ?
    C26 C25 N1 . . 123.8(2) ?
    C24 C25 N1 . . 115.4(2) ?
    C27 C26 C25 . . 119.1(3) ?
    C27 C26 H26A . . 120.5 ?
    C25 C26 H26A . . 120.5 ?
    C26 C27 C28 . . 120.8(3) ?
    C26 C27 H27A . . 119.6 ?
    C28 C27 H27A . . 119.6 ?
    C29 C28 C27 . . 120.2(3) ?
    C29 C28 H28A . . 119.9 ?
    C27 C28 H28A . . 119.9 ?
    C28 C29 C24 . . 120.1(3) ?
    C28 C29 H29A . . 120.0 ?
    C24 C29 H29A . . 120.0 ?
    N2 Pd2 P2 . . 82.08(6) ?
    N2 Pd2 Cl4 . . 171.66(6) ?
    P2 Pd2 Cl4 . . 90.52(3) ?
    N2 Pd2 Cl3 . . 93.96(6) ?
    P2 Pd2 Cl3 . . 166.02(3) ?
    Cl4 Pd2 Cl3 . . 94.13(2) ?
    C30 Fe2 C31 . . 40.03(14) ?
    C30 Fe2 C32 . . 67.64(14) ?
    C31 Fe2 C32 . . 40.45(14) ?
    C30 Fe2 C38 . . 158.03(13) ?
    C31 Fe2 C38 . . 121.46(13) ?
    C32 Fe2 C38 . . 105.75(12) ?
    C30 Fe2 C35 . . 123.09(13) ?
    C31 Fe2 C35 . . 156.33(14) ?
    C32 Fe2 C35 . . 162.72(14) ?
    C38 Fe2 C35 . . 69.23(11) ?
    C30 Fe2 C39 . . 159.77(13) ?
    C31 Fe2 C39 . . 159.33(14) ?
    C32 Fe2 C39 . . 124.13(13) ?
    C38 Fe2 C39 . . 41.07(10) ?
    C35 Fe2 C39 . . 41.44(9) ?
    C30 Fe2 C34 . . 39.86(13) ?
    C31 Fe2 C34 . . 67.33(14) ?
    C32 Fe2 C34 . . 67.72(13) ?
    C38 Fe2 C34 . . 159.09(12) ?
    C35 Fe2 C34 . . 110.78(13) ?
    C39 Fe2 C34 . . 124.91(12) ?
    C30 Fe2 C37 . . 122.86(13) ?
    C31 Fe2 C37 . . 105.24(13) ?
    C32 Fe2 C37 . . 119.37(14) ?
    C38 Fe2 C37 . . 40.49(10) ?
    C35 Fe2 C37 . . 68.22(12) ?
    C39 Fe2 C37 . . 68.36(10) ?
    C34 Fe2 C37 . . 160.23(13) ?
    C30 Fe2 C33 . . 67.32(13) ?
    C31 Fe2 C33 . . 67.12(14) ?
    C32 Fe2 C33 . . 39.65(13) ?
    C38 Fe2 C33 . . 121.83(12) ?
    C35 Fe2 C33 . . 127.98(13) ?
    C39 Fe2 C33 . . 110.05(12) ?
    C34 Fe2 C33 . . 40.63(12) ?
    C37 Fe2 C33 . . 155.35(13) ?
    C30 Fe2 C36 . . 108.03(13) ?
    C31 Fe2 C36 . . 120.10(14) ?
    C32 Fe2 C36 . . 154.77(14) ?
    C38 Fe2 C36 . . 68.50(11) ?
    C35 Fe2 C36 . . 40.33(11) ?
    C39 Fe2 C36 . . 68.59(10) ?
    C34 Fe2 C36 . . 125.94(13) ?
    C37 Fe2 C36 . . 40.43(12) ?
    C33 Fe2 C36 . . 163.81(13) ?
    C47 P2 C52 . . 107.99(12) ?
    C47 P2 C41 . . 108.37(12) ?
    C52 P2 C41 . . 105.87(12) ?
    C47 P2 Pd2 . . 117.30(8) ?
    C52 P2 Pd2 . . 98.89(8) ?
    C41 P2 Pd2 . . 117.02(8) ?
    C40 N2 C58 . . 118.00(19) ?
    C40 N2 Pd2 . . 128.02(16) ?
    C58 N2 Pd2 . . 113.58(14) ?
    C31 C30 C34 . . 108.8(3) ?
    C31 C30 Fe2 . . 69.99(19) ?
    C34 C30 Fe2 . . 70.77(18) ?
    C31 C30 H30A . . 125.6 ?
    C34 C30 H30A . . 125.6 ?
    Fe2 C30 H30A . . 125.6 ?
    C30 C31 C32 . . 108.1(3) ?
    C30 C31 Fe2 . . 69.97(19) ?
    C32 C31 Fe2 . . 69.90(19) ?
    C30 C31 H31A . . 126.0 ?
    C32 C31 H31A . . 126.0 ?
    Fe2 C31 H31A . . 126.0 ?
    C33 C32 C31 . . 107.9(3) ?
    C33 C32 Fe2 . . 70.86(19) ?
    C31 C32 Fe2 . . 69.65(19) ?
    C33 C32 H32A . . 126.0 ?
    C31 C32 H32A . . 126.0 ?
    Fe2 C32 H32A . . 126.0 ?
    C32 C33 C34 . . 108.1(3) ?
    C32 C33 Fe2 . . 69.49(18) ?
    C34 C33 Fe2 . . 69.57(17) ?
    C32 C33 H33A . . 125.9 ?
    C34 C33 H33A . . 125.9 ?
    Fe2 C33 H33A . . 125.9 ?
    C30 C34 C33 . . 107.0(3) ?
    C30 C34 Fe2 . . 69.37(18) ?
    C33 C34 Fe2 . . 69.81(16) ?
    C30 C34 H34A . . 126.5 ?
    C33 C34 H34A . . 126.5 ?
    Fe2 C34 H34A . . 126.5 ?
    C36 C35 C39 . . 107.8(2) ?
    C36 C35 Fe2 . . 70.34(16) ?
    C39 C35 Fe2 . . 69.39(14) ?
    C36 C35 H35A . . 126.1 ?
    C39 C35 H35A . . 126.1 ?
    Fe2 C35 H35A . . 126.1 ?
    C35 C36 C37 . . 108.3(2) ?
    C35 C36 Fe2 . . 69.33(15) ?
    C37 C36 Fe2 . . 69.57(16) ?
    C35 C36 H36A . . 125.9 ?
    C37 C36 H36A . . 125.9 ?
    Fe2 C36 H36A . . 125.9 ?
    C38 C37 C36 . . 108.9(2) ?
    C38 C37 Fe2 . . 69.41(15) ?
    C36 C37 Fe2 . . 70.00(16) ?
    C38 C37 H37A . . 125.6 ?
    C36 C37 H37A . . 125.6 ?
    Fe2 C37 H37A . . 125.6 ?
    C37 C38 C39 . . 107.7(2) ?
    C37 C38 Fe2 . . 70.10(15) ?
    C39 C38 Fe2 . . 69.63(14) ?
    C37 C38 H38A . . 126.1 ?
    C39 C38 H38A . . 126.1 ?
    Fe2 C38 H38A . . 126.1 ?
    C40 C39 C38 . . 130.9(2) ?
    C40 C39 C35 . . 120.7(2) ?
    C38 C39 C35 . . 107.3(2) ?
    C40 C39 Fe2 . . 117.09(17) ?
    C38 C39 Fe2 . . 69.30(14) ?
    C35 C39 Fe2 . . 69.17(14) ?
    N2 C40 C39 . . 127.6(2) ?
    N2 C40 H40A . . 116.2 ?
    C39 C40 H40A . . 116.2 ?
    C42 C41 C46 . . 119.6(3) ?
    C42 C41 P2 . . 122.0(2) ?
    C46 C41 P2 . . 118.3(2) ?
    C41 C42 C43 . . 120.4(3) ?
    C41 C42 H42A . . 119.8 ?
    C43 C42 H42A . . 119.8 ?
    C44 C43 C42 . . 119.9(3) ?
    C44 C43 H43A . . 120.0 ?
    C42 C43 H43A . . 120.0 ?
    C43 C44 C45 . . 121.0(3) ?
    C43 C44 H44A . . 119.5 ?
    C45 C44 H44A . . 119.5 ?
    C44 C45 C46 . . 119.6(3) ?
    C44 C45 H45A . . 120.2 ?
    C46 C45 H45A . . 120.2 ?
    C41 C46 C45 . . 119.4(3) ?
    C41 C46 H46A . . 120.3 ?
    C45 C46 H46A . . 120.3 ?
    C48 C47 C53 . . 119.2(3) ?
    C48 C47 P2 . . 121.6(2) ?
    C53 C47 P2 . . 119.2(2) ?
    C49 C48 C47 . . 120.0(3) ?
    C49 C48 H48A . . 120.0 ?
    C47 C48 H48A . . 120.0 ?
    C50 C49 C48 . . 120.2(3) ?
    C50 C49 H49A . . 119.9 ?
    C48 C49 H49A . . 119.9 ?
    C49 C50 C51 . . 120.2(3) ?
    C49 C50 H50A . . 119.9 ?
    C51 C50 H50A . . 119.9 ?
    C53 C51 C50 . . 120.4(3) ?
    C53 C51 H51A . . 119.8 ?
    C50 C51 H51A . . 119.8 ?
    C58 C52 C54 . . 119.8(2) ?
    C58 C52 P2 . . 114.71(18) ?
    C54 C52 P2 . . 125.5(2) ?
    C51 C53 C47 . . 119.9(3) ?
    C51 C53 H53A . . 120.0 ?
    C47 C53 H53A . . 120.0 ?
    C55 C54 C52 . . 119.6(3) ?
    C55 C54 H54A . . 120.2 ?
    C52 C54 H54A . . 120.2 ?
    C56 C55 C54 . . 120.0(3) ?
    C56 C55 H55A . . 120.0 ?
    C54 C55 H55A . . 120.0 ?
    C55 C56 C57 . . 121.5(3) ?
    C55 C56 H56A . . 119.3 ?
    C57 C56 H56A . . 119.3 ?
    C56 C57 C58 . . 118.8(3) ?
    C56 C57 H57A . . 120.6 ?
    C58 C57 H57A . . 120.6 ?
    C57 C58 C52 . . 120.3(2) ?
    C57 C58 N2 . . 123.9(2) ?
    C52 C58 N2 . . 115.8(2) ?
    Cl5 C59 Cl6 . . 112.5(2) ?
    Cl5 C59 H59A . . 109.1 ?
    Cl6 C59 H59A . . 109.1 ?
    Cl5 C59 H59B . . 109.1 ?
    Cl6 C59 H59B . . 109.1 ?
    H59A C59 H59B . . 107.8 ?
loop_
    _geom_torsion_atom_site_label_1
    _geom_torsion_atom_site_label_2
    _geom_torsion_atom_site_label_3
    _geom_torsion_atom_site_label_4
    _geom_torsion_site_symmetry_1
    _geom_torsion_site_symmetry_2
    _geom_torsion_site_symmetry_3
    _geom_torsion_site_symmetry_4
    _geom_torsion
    _geom_torsion_publ_flag
    N1 Pd1 P1 C18 . . . . 84.82(11) ?
    Cl1 Pd1 P1 C18 . . . . -94.30(10) ?
    Cl2 Pd1 P1 C18 . . . . 140.89(15) ?
    N1 Pd1 P1 C12 . . . . -147.46(12) ?
    Cl1 Pd1 P1 C12 . . . . 33.41(11) ?
    Cl2 Pd1 P1 C12 . . . . -91.39(17) ?
    N1 Pd1 P1 C24 . . . . -30.19(10) ?
    Cl1 Pd1 P1 C24 . . . . 150.68(8) ?
    Cl2 Pd1 P1 C24 . . . . 25.88(16) ?
    P1 Pd1 N1 C11 . . . . -137.0(2) ?
    Cl2 Pd1 N1 C11 . . . . 51.96(19) ?
    P1 Pd1 N1 C25 . . . . 38.35(14) ?
    Cl2 Pd1 N1 C25 . . . . -132.66(15) ?
    C8 Fe1 C1 C2 . . . . -130.1(4) ?
    C1' Fe1 C1 C2 . . . . -15.7(12) ?
    C5' Fe1 C1 C2 . . . . 145.2(8) ?
    C9 Fe1 C1 C2 . . . . -85.4(4) ?
    C4 Fe1 C1 C2 . . . . 81.2(2) ?
    C5 Fe1 C1 C2 . . . . 119.3(2) ?
    C10 Fe1 C1 C2 . . . . -48.8(6) ?
    C2' Fe1 C1 C2 . . . . 22.3(5) ?
    C4' Fe1 C1 C2 . . . . 107.5(4) ?
    C7 Fe1 C1 C2 . . . . -169.3(3) ?
    C3 Fe1 C1 C2 . . . . 37.27(14) ?
    C8 Fe1 C1 C5 . . . . 110.6(4) ?
    C1' Fe1 C1 C5 . . . . -135.0(12) ?
    C5' Fe1 C1 C5 . . . . 25.9(8) ?
    C9 Fe1 C1 C5 . . . . 155.3(4) ?
    C4 Fe1 C1 C5 . . . . -38.12(15) ?
    C10 Fe1 C1 C5 . . . . -168.1(5) ?
    C2' Fe1 C1 C5 . . . . -97.0(5) ?
    C4' Fe1 C1 C5 . . . . -11.8(3) ?
    C7 Fe1 C1 C5 . . . . 71.4(4) ?
    C3 Fe1 C1 C5 . . . . -82.0(3) ?
    C5 C1 C2 C3 . . . . 0.0 ?
    Fe1 C1 C2 C3 . . . . -58.7(4) ?
    C5 C1 C2 Fe1 . . . . 58.7(4) ?
    C8 Fe1 C2 C3 . . . . -170.4(4) ?
    C1' Fe1 C2 C3 . . . . 133.1(9) ?
    C5' Fe1 C2 C3 . . . . 104.9(4) ?
    C9 Fe1 C2 C3 . . . . -129.6(5) ?
    C4 Fe1 C2 C3 . . . . 37.81(16) ?
    C5 Fe1 C2 C3 . . . . 82.0(3) ?
    C10 Fe1 C2 C3 . . . . -86.0(5) ?
    C2' Fe1 C2 C3 . . . . -4.0(9) ?
    C4' Fe1 C2 C3 . . . . 63.8(3) ?
    C7 Fe1 C2 C3 . . . . 165.7(9) ?
    C6 Fe1 C2 C3 . . . . -53.6(6) ?
    C8 Fe1 C2 C1 . . . . 70.0(4) ?
    C1' Fe1 C2 C1 . . . . 13.5(8) ?
    C5' Fe1 C2 C1 . . . . -14.7(3) ?
    C9 Fe1 C2 C1 . . . . 110.8(5) ?
    C4 Fe1 C2 C1 . . . . -81.8(2) ?
    C5 Fe1 C2 C1 . . . . -37.64(15) ?
    C10 Fe1 C2 C1 . . . . 154.4(4) ?
    C2' Fe1 C2 C1 . . . . -123.6(9) ?
    C4' Fe1 C2 C1 . . . . -55.8(3) ?
    C7 Fe1 C2 C1 . . . . 46.1(10) ?
    C3 Fe1 C2 C1 . . . . -119.60(19) ?
    C6 Fe1 C2 C1 . . . . -173.2(5) ?
    C1 C2 C3 C4 . . . . 0.0 ?
    Fe1 C2 C3 C4 . . . . -58.9(3) ?
    C1 C2 C3 Fe1 . . . . 58.9(3) ?
    C8 Fe1 C3 C4 . . . . 156.0(12) ?
    C1' Fe1 C3 C4 . . . . 100.0(3) ?
    C5' Fe1 C3 C4 . . . . 59.7(3) ?
    C9 Fe1 C3 C4 . . . . -171.6(5) ?
    C5 Fe1 C3 C4 . . . . 38.15(16) ?
    C10 Fe1 C3 C4 . . . . -130.7(5) ?
    C2' Fe1 C3 C4 . . . . 123.8(11) ?
    C4' Fe1 C3 C4 . . . . 18.5(3) ?
    C7 Fe1 C3 C4 . . . . -55.3(5) ?
    C6 Fe1 C3 C4 . . . . -88.7(4) ?
    C8 Fe1 C3 C2 . . . . 36.9(12) ?
    C1' Fe1 C3 C2 . . . . -19.2(3) ?
    C5' Fe1 C3 C2 . . . . -59.4(3) ?
    C9 Fe1 C3 C2 . . . . 69.2(5) ?
    C4 Fe1 C3 C2 . . . . -119.12(17) ?
    C5 Fe1 C3 C2 . . . . -81.0(2) ?
    C10 Fe1 C3 C2 . . . . 110.2(5) ?
    C2' Fe1 C3 C2 . . . . 4.7(10) ?
    C4' Fe1 C3 C2 . . . . -100.6(3) ?
    C7 Fe1 C3 C2 . . . . -174.4(4) ?
    C6 Fe1 C3 C2 . . . . 152.2(4) ?
    C2 C3 C4 C5 . . . . 0.0 ?
    Fe1 C3 C4 C5 . . . . -60.1(3) ?
    C2 C3 C4 Fe1 . . . . 60.1(3) ?
    C8 Fe1 C4 C3 . . . . -169.8(5) ?
    C1' Fe1 C4 C3 . . . . -60.8(3) ?
    C5' Fe1 C4 C3 . . . . -104.3(3) ?
    C9 Fe1 C4 C3 . . . . 30.7(13) ?
    C5 Fe1 C4 C3 . . . . -118.54(18) ?
    C10 Fe1 C4 C3 . . . . 68.7(4) ?
    C2' Fe1 C4 C3 . . . . -19.2(4) ?
    C4' Fe1 C4 C3 . . . . -139.8(7) ?
    C7 Fe1 C4 C3 . . . . 152.6(4) ?
    C6 Fe1 C4 C3 . . . . 109.5(4) ?
    C8 Fe1 C4 C5 . . . . -51.2(5) ?
    C1' Fe1 C4 C5 . . . . 57.8(4) ?
    C5' Fe1 C4 C5 . . . . 14.2(3) ?
    C9 Fe1 C4 C5 . . . . 149.3(12) ?
    C10 Fe1 C4 C5 . . . . -172.8(4) ?
    C2' Fe1 C4 C5 . . . . 99.3(5) ?
    C4' Fe1 C4 C5 . . . . -21.2(7) ?
    C7 Fe1 C4 C5 . . . . -88.9(4) ?
    C3 Fe1 C4 C5 . . . . 118.54(18) ?
    C6 Fe1 C4 C5 . . . . -131.9(4) ?
    C3 C4 C5 C1 . . . . 0.0 ?
    Fe1 C4 C5 C1 . . . . -60.6(3) ?
    C3 C4 C5 Fe1 . . . . 60.6(3) ?
    C2 C1 C5 C4 . . . . 0.0 ?
    Fe1 C1 C5 C4 . . . . 59.8(3) ?
    C2 C1 C5 Fe1 . . . . -59.8(3) ?
    C8 Fe1 C5 C4 . . . . 154.4(4) ?
    C1' Fe1 C5 C4 . . . . -102.4(5) ?
    C5' Fe1 C5 C4 . . . . -145.3(8) ?
    C9 Fe1 C5 C4 . . . . -166.8(5) ?
    C10 Fe1 C5 C4 . . . . 29.1(11) ?
    C2' Fe1 C5 C4 . . . . -57.8(4) ?
    C4' Fe1 C5 C4 . . . . 29.2(9) ?
    C7 Fe1 C5 C4 . . . . 110.4(4) ?
    C3 Fe1 C5 C4 . . . . -37.96(16) ?
    C6 Fe1 C5 C4 . . . . 69.8(4) ?
    C8 Fe1 C5 C1 . . . . -87.0(4) ?
    C1' Fe1 C5 C1 . . . . 16.3(5) ?
    C5' Fe1 C5 C1 . . . . -26.7(8) ?
    C9 Fe1 C5 C1 . . . . -48.2(5) ?
    C4 Fe1 C5 C1 . . . . 118.65(16) ?
    C10 Fe1 C5 C1 . . . . 147.8(10) ?
    C2' Fe1 C5 C1 . . . . 60.9(5) ?
    C4' Fe1 C5 C1 . . . . 147.8(10) ?
    C7 Fe1 C5 C1 . . . . -130.9(4) ?
    C3 Fe1 C5 C1 . . . . 80.7(2) ?
    C6 Fe1 C5 C1 . . . . -171.6(3) ?
    C8 Fe1 C5' C1' . . . . -111.5(6) ?
    C9 Fe1 C5' C1' . . . . -72.1(5) ?
    C4 Fe1 C5' C1' . . . . 96.1(4) ?
    C5 Fe1 C5' C1' . . . . 121.5(7) ?
    C10 Fe1 C5' C1' . . . . -52.4(11) ?
    C2' Fe1 C5' C1' . . . . 37.99(15) ?
    C4' Fe1 C5' C1' . . . . 118.8(2) ?
    C7 Fe1 C5' C1' . . . . -153.6(6) ?
    C3 Fe1 C5' C1' . . . . 55.7(4) ?
    C6 Fe1 C5' C1' . . . . 175.1(6) ?
    C8 Fe1 C5' C4' . . . . 129.7(6) ?
    C1' Fe1 C5' C4' . . . . -118.8(2) ?
    C9 Fe1 C5' C4' . . . . 169.0(5) ?
    C4 Fe1 C5' C4' . . . . -22.7(4) ?
    C5 Fe1 C5' C4' . . . . 2.7(7) ?
    C10 Fe1 C5' C4' . . . . -171.3(11) ?
    C2' Fe1 C5' C4' . . . . -80.8(3) ?
    C7 Fe1 C5' C4' . . . . 87.6(5) ?
    C3 Fe1 C5' C4' . . . . -63.1(4) ?
    C6 Fe1 C5' C4' . . . . 56.3(6) ?
    C4' C5' C1' C2' . . . . 0.0 ?
    Fe1 C5' C1' C2' . . . . -60.4(4) ?
    C4' C5' C1' Fe1 . . . . 60.4(4) ?
    C8 Fe1 C1' C5' . . . . 83.9(5) ?
    C9 Fe1 C1' C5' . . . . 128.6(5) ?
    C4 Fe1 C1' C5' . . . . -65.1(3) ?
    C5 Fe1 C1' C5' . . . . -22.9(3) ?
    C10 Fe1 C1' C5' . . . . 168.8(4) ?
    C2' Fe1 C1' C5' . . . . -118.7(2) ?
    C4' Fe1 C1' C5' . . . . -37.86(15) ?
    C7 Fe1 C1' C5' . . . . 49.8(6) ?
    C3 Fe1 C1' C5' . . . . -107.5(4) ?
    C8 Fe1 C1' C2' . . . . -157.4(6) ?
    C5' Fe1 C1' C2' . . . . 118.7(2) ?
    C9 Fe1 C1' C2' . . . . -112.7(6) ?
    C4 Fe1 C1' C2' . . . . 53.7(4) ?
    C5 Fe1 C1' C2' . . . . 95.9(3) ?
    C10 Fe1 C1' C2' . . . . -72.5(4) ?
    C4' Fe1 C1' C2' . . . . 80.9(3) ?
    C7 Fe1 C1' C2' . . . . 168.5(7) ?
    C3 Fe1 C1' C2' . . . . 11.2(5) ?
    C5' C1' C2' C3' . . . . 0.0 ?
    Fe1 C1' C2' C3' . . . . -59.8(3) ?
    C5' C1' C2' Fe1 . . . . 59.8(3) ?
    C8 Fe1 C2' C1' . . . . 44.7(7) ?
    C5' Fe1 C2' C1' . . . . -38.20(17) ?
    C9 Fe1 C2' C1' . . . . 85.4(5) ?
    C4 Fe1 C2' C1' . . . . -105.9(4) ?
    C5 Fe1 C2' C1' . . . . -61.9(3) ?
    C10 Fe1 C2' C1' . . . . 130.5(5) ?
    C4' Fe1 C2' C1' . . . . -82.1(2) ?
    C7 Fe1 C2' C1' . . . . -146.5(13) ?
    C3 Fe1 C2' C1' . . . . -148.7(13) ?
    C6 Fe1 C2' C1' . . . . 171.2(4) ?
    C8 Fe1 C2' C3' . . . . 164.0(6) ?
    C1' Fe1 C2' C3' . . . . 119.33(16) ?
    C5' Fe1 C2' C3' . . . . 81.1(2) ?
    C9 Fe1 C2' C3' . . . . -155.3(4) ?
    C4 Fe1 C2' C3' . . . . 13.5(5) ?
    C5 Fe1 C2' C3' . . . . 57.5(3) ?
    C10 Fe1 C2' C3' . . . . -110.2(5) ?
    C4' Fe1 C2' C3' . . . . 37.20(16) ?
    C7 Fe1 C2' C3' . . . . -27.1(13) ?
    C3 Fe1 C2' C3' . . . . -29.4(12) ?
    C6 Fe1 C2' C3' . . . . -69.4(4) ?
    C1' C2' C3' C4' . . . . 0.0 ?
    Fe1 C2' C3' C4' . . . . -58.6(3) ?
    C1' C2' C3' Fe1 . . . . 58.6(3) ?
    C8 Fe1 C3' C4' . . . . -26.2(13) ?
    C1' Fe1 C3' C4' . . . . 82.0(2) ?
    C5' Fe1 C3' C4' . . . . 37.67(15) ?
    C9 Fe1 C3' C4' . . . . 170.7(4) ?
    C4 Fe1 C3' C4' . . . . -16.7(14) ?
    C5 Fe1 C3' C4' . . . . 20.0(3) ?
    C10 Fe1 C3' C4' . . . . -151.0(4) ?
    C2' Fe1 C3' C4' . . . . 119.83(18) ?
    C7 Fe1 C3' C4' . . . . -66.7(5) ?
    C3 Fe1 C3' C4' . . . . 140.7(9) ?
    C6 Fe1 C3' C4' . . . . -107.7(5) ?
    C8 Fe1 C3' C2' . . . . -146.0(13) ?
    C1' Fe1 C3' C2' . . . . -37.82(15) ?
    C5' Fe1 C3' C2' . . . . -82.2(2) ?
    C9 Fe1 C3' C2' . . . . 50.9(5) ?
    C4 Fe1 C3' C2' . . . . -136.5(14) ?
    C5 Fe1 C3' C2' . . . . -99.8(3) ?
    C10 Fe1 C3' C2' . . . . 89.2(5) ?
    C4' Fe1 C3' C2' . . . . -119.83(18) ?
    C7 Fe1 C3' C2' . . . . 173.5(5) ?
    C3 Fe1 C3' C2' . . . . 20.8(8) ?
    C6 Fe1 C3' C2' . . . . 132.4(5) ?
    C2' C3' C4' C5' . . . . 0.0 ?
    Fe1 C3' C4' C5' . . . . -58.4(3) ?
    C2' C3' C4' Fe1 . . . . 58.4(3) ?
    C1' C5' C4' C3' . . . . 0.0 ?
    Fe1 C5' C4' C3' . . . . 59.5(3) ?
    C1' C5' C4' Fe1 . . . . -59.5(3) ?
    C8 Fe1 C4' C3' . . . . 172.3(5) ?
    C1' Fe1 C4' C3' . . . . -81.3(2) ?
    C5' Fe1 C4' C3' . . . . -119.50(19) ?
    C9 Fe1 C4' C3' . . . . -160.3(9) ?
    C4 Fe1 C4' C3' . . . . 10.2(8) ?
    C5 Fe1 C4' C3' . . . . -122.6(8) ?
    C10 Fe1 C4' C3' . . . . 57.3(5) ?
    C2' Fe1 C4' C3' . . . . -37.26(16) ?
    C7 Fe1 C4' C3' . . . . 132.3(6) ?
    C3 Fe1 C4' C3' . . . . -18.2(4) ?
    C6 Fe1 C4' C3' . . . . 90.3(5) ?
    C8 Fe1 C4' C5' . . . . -68.2(6) ?
    C1' Fe1 C4' C5' . . . . 38.17(16) ?
    C9 Fe1 C4' C5' . . . . -40.8(10) ?
    C4 Fe1 C4' C5' . . . . 129.7(9) ?
    C5 Fe1 C4' C5' . . . . -3.1(8) ?
    C10 Fe1 C4' C5' . . . . 176.8(5) ?
    C2' Fe1 C4' C5' . . . . 82.2(2) ?
    C7 Fe1 C4' C5' . . . . -108.2(6) ?
    C3 Fe1 C4' C5' . . . . 101.3(4) ?
    C6 Fe1 C4' C5' . . . . -150.2(5) ?
    C8 Fe1 C6 C10 . . . . 83.73(17) ?
    C5' Fe1 C6 C10 . . . . 167.9(5) ?
    C9 Fe1 C6 C10 . . . . 38.52(15) ?
    C4 Fe1 C6 C10 . . . . -127.8(4) ?
    C5 Fe1 C6 C10 . . . . -168.3(4) ?
    C2' Fe1 C6 C10 . . . . -71.0(6) ?
    C4' Fe1 C6 C10 . . . . -154.8(5) ?
    C7 Fe1 C6 C10 . . . . 120.5(2) ?
    C3 Fe1 C6 C10 . . . . -84.2(4) ?
    C8 Fe1 C6 C7 . . . . -36.82(16) ?
    C5' Fe1 C6 C7 . . . . 47.4(5) ?
    C9 Fe1 C6 C7 . . . . -82.03(17) ?
    C4 Fe1 C6 C7 . . . . 111.7(4) ?
    C5 Fe1 C6 C7 . . . . 71.1(5) ?
    C10 Fe1 C6 C7 . . . . -120.5(2) ?
    C2' Fe1 C6 C7 . . . . 168.4(6) ?
    C4' Fe1 C6 C7 . . . . 84.7(5) ?
    C3 Fe1 C6 C7 . . . . 155.2(4) ?
    C10 C6 C7 C8 . . . . -1.3(3) ?
    Fe1 C6 C7 C8 . . . . 57.1(2) ?
    C10 C6 C7 Fe1 . . . . -58.38(19) ?
    C1' Fe1 C7 C8 . . . . 51.3(5) ?
    C5' Fe1 C7 C8 . . . . 84.7(4) ?
    C9 Fe1 C7 C8 . . . . -39.42(16) ?
    C4 Fe1 C7 C8 . . . . 152.4(5) ?
    C5 Fe1 C7 C8 . . . . 108.2(5) ?
    C10 Fe1 C7 C8 . . . . -84.12(17) ?
    C2' Fe1 C7 C8 . . . . -171.5(12) ?
    C4' Fe1 C7 C8 . . . . 127.6(5) ?
    C3 Fe1 C7 C8 . . . . -170.1(5) ?
    C6 Fe1 C7 C8 . . . . -120.8(2) ?
    C8 Fe1 C7 C6 . . . . 120.8(2) ?
    C1' Fe1 C7 C6 . . . . 172.2(4) ?
    C5' Fe1 C7 C6 . . . . -154.4(4) ?
    C9 Fe1 C7 C6 . . . . 81.42(17) ?
    C4 Fe1 C7 C6 . . . . -86.8(5) ?
    C5 Fe1 C7 C6 . . . . -131.0(5) ?
    C10 Fe1 C7 C6 . . . . 36.72(16) ?
    C2' Fe1 C7 C6 . . . . -50.7(12) ?
    C4' Fe1 C7 C6 . . . . -111.6(5) ?
    C3 Fe1 C7 C6 . . . . -49.3(6) ?
    C6 C7 C8 C9 . . . . 2.1(3) ?
    Fe1 C7 C8 C9 . . . . 60.55(18) ?
    C6 C7 C8 Fe1 . . . . -58.4(2) ?
    C1' Fe1 C8 C7 . . . . -152.7(5) ?
    C5' Fe1 C8 C7 . . . . -110.1(5) ?
    C9 Fe1 C8 C7 . . . . 117.7(2) ?
    C4 Fe1 C8 C7 . . . . -55.6(6) ?
    C5 Fe1 C8 C7 . . . . -90.5(4) ?
    C10 Fe1 C8 C7 . . . . 79.50(17) ?
    C2' Fe1 C8 C7 . . . . 176.7(5) ?
    C4' Fe1 C8 C7 . . . . -71.3(4) ?
    C3 Fe1 C8 C7 . . . . 156.9(10) ?
    C6 Fe1 C8 C7 . . . . 36.48(16) ?
    C1' Fe1 C8 C9 . . . . 89.6(5) ?
    C5' Fe1 C8 C9 . . . . 132.2(5) ?
    C4 Fe1 C8 C9 . . . . -173.3(6) ?
    C5 Fe1 C8 C9 . . . . 151.9(4) ?
    C10 Fe1 C8 C9 . . . . -38.18(15) ?
    C2' Fe1 C8 C9 . . . . 59.0(5) ?
    C4' Fe1 C8 C9 . . . . 171.0(4) ?
    C7 Fe1 C8 C9 . . . . -117.7(2) ?
    C3 Fe1 C8 C9 . . . . 39.2(11) ?
    C6 Fe1 C8 C9 . . . . -81.19(17) ?
    C7 C8 C9 C11 . . . . -166.1(2) ?
    Fe1 C8 C9 C11 . . . . -104.3(2) ?
    C7 C8 C9 C10 . . . . -2.2(3) ?
    Fe1 C8 C9 C10 . . . . 59.65(17) ?
    C7 C8 C9 Fe1 . . . . -61.82(19) ?
    C8 Fe1 C9 C11 . . . . 116.7(3) ?
    C1' Fe1 C9 C11 . . . . 8.9(6) ?
    C5' Fe1 C9 C11 . . . . 50.1(5) ?
    C4 Fe1 C9 C11 . . . . -78.2(11) ?
    C5 Fe1 C9 C11 . . . . 60.2(5) ?
    C10 Fe1 C9 C11 . . . . -124.5(2) ?
    C2' Fe1 C9 C11 . . . . -34.4(6) ?
    C4' Fe1 C9 C11 . . . . 83.3(8) ?
    C7 Fe1 C9 C11 . . . . 154.9(2) ?
    C3 Fe1 C9 C11 . . . . -53.3(4) ?
    C6 Fe1 C9 C11 . . . . -161.9(2) ?
    C8 Fe1 C9 C10 . . . . -118.7(2) ?
    C1' Fe1 C9 C10 . . . . 133.5(6) ?
    C5' Fe1 C9 C10 . . . . 174.6(5) ?
    C4 Fe1 C9 C10 . . . . 46.3(11) ?
    C5 Fe1 C9 C10 . . . . -175.2(4) ?
    C2' Fe1 C9 C10 . . . . 90.1(5) ?
    C4' Fe1 C9 C10 . . . . -152.2(8) ?
    C7 Fe1 C9 C10 . . . . -80.58(16) ?
    C3 Fe1 C9 C10 . . . . 71.2(3) ?
    C6 Fe1 C9 C10 . . . . -37.34(15) ?
    C1' Fe1 C9 C8 . . . . -107.8(6) ?
    C5' Fe1 C9 C8 . . . . -66.6(5) ?
    C4 Fe1 C9 C8 . . . . 165.0(10) ?
    C5 Fe1 C9 C8 . . . . -56.5(5) ?
    C10 Fe1 C9 C8 . . . . 118.7(2) ?
    C2' Fe1 C9 C8 . . . . -151.2(5) ?
    C4' Fe1 C9 C8 . . . . -33.5(9) ?
    C7 Fe1 C9 C8 . . . . 38.13(17) ?
    C3 Fe1 C9 C8 . . . . -170.1(3) ?
    C6 Fe1 C9 C8 . . . . 81.38(17) ?
    C7 C6 C10 C9 . . . . -0.1(3) ?
    Fe1 C6 C10 C9 . . . . -58.80(17) ?
    C7 C6 C10 Fe1 . . . . 58.7(2) ?
    C11 C9 C10 C6 . . . . 164.0(2) ?
    C8 C9 C10 C6 . . . . 1.4(3) ?
    Fe1 C9 C10 C6 . . . . 60.10(18) ?
    C11 C9 C10 Fe1 . . . . 103.9(3) ?
    C8 C9 C10 Fe1 . . . . -58.69(17) ?
    C8 Fe1 C10 C6 . . . . -80.25(17) ?
    C1' Fe1 C10 C6 . . . . 173.3(6) ?
    C5' Fe1 C10 C6 . . . . -142.3(15) ?
    C9 Fe1 C10 C6 . . . . -118.9(2) ?
    C4 Fe1 C10 C6 . . . . 73.2(4) ?
    C5 Fe1 C10 C6 . . . . 49.1(10) ?
    C2' Fe1 C10 C6 . . . . 131.4(6) ?
    C4' Fe1 C10 C6 . . . . 49.1(6) ?
    C7 Fe1 C10 C6 . . . . -36.74(17) ?
    C3 Fe1 C10 C6 . . . . 112.4(4) ?
    C8 Fe1 C10 C9 . . . . 38.62(15) ?
    C1' Fe1 C10 C9 . . . . -67.8(6) ?
    C5' Fe1 C10 C9 . . . . -23.4(15) ?
    C4 Fe1 C10 C9 . . . . -168.0(4) ?
    C5 Fe1 C10 C9 . . . . 167.9(9) ?
    C2' Fe1 C10 C9 . . . . -109.7(6) ?
    C4' Fe1 C10 C9 . . . . 167.9(5) ?
    C7 Fe1 C10 C9 . . . . 82.12(16) ?
    C3 Fe1 C10 C9 . . . . -128.7(4) ?
    C6 Fe1 C10 C9 . . . . 118.9(2) ?
    C25 N1 C11 C9 . . . . -164.5(2) ?
    Pd1 N1 C11 C9 . . . . 10.7(3) ?
    C10 C9 C11 N1 . . . . 26.4(4) ?
    C8 C9 C11 N1 . . . . -173.3(2) ?
    Fe1 C9 C11 N1 . . . . 108.6(2) ?
    C18 P1 C12 C17 . . . . 33.9(3) ?
    C24 P1 C12 C17 . . . . 148.8(2) ?
    Pd1 P1 C12 C17 . . . . -99.0(2) ?
    C18 P1 C12 C13 . . . . -149.4(2) ?
    C24 P1 C12 C13 . . . . -34.5(3) ?
    Pd1 P1 C12 C13 . . . . 77.7(2) ?
    C17 C12 C13 C14 . . . . 0.4(4) ?
    P1 C12 C13 C14 . . . . -176.3(2) ?
    C12 C13 C14 C15 . . . . 0.8(5) ?
    C13 C14 C15 C16 . . . . -1.3(5) ?
    C14 C15 C16 C17 . . . . 0.6(6) ?
    C13 C12 C17 C16 . . . . -1.1(5) ?
    P1 C12 C17 C16 . . . . 175.6(3) ?
    C15 C16 C17 C12 . . . . 0.6(5) ?
    C12 P1 C18 C19 . . . . -91.5(2) ?
    C24 P1 C18 C19 . . . . 153.1(2) ?
    Pd1 P1 C18 C19 . . . . 43.2(3) ?
    C12 P1 C18 C23 . . . . 84.9(2) ?
    C24 P1 C18 C23 . . . . -30.5(3) ?
    Pd1 P1 C18 C23 . . . . -140.4(2) ?
    C23 C18 C19 C20 . . . . -1.1(5) ?
    P1 C18 C19 C20 . . . . 175.4(3) ?
    C18 C19 C20 C21 . . . . 1.6(5) ?
    C19 C20 C21 C22 . . . . -0.7(6) ?
    C20 C21 C22 C23 . . . . -0.7(6) ?
    C21 C22 C23 C18 . . . . 1.2(5) ?
    C19 C18 C23 C22 . . . . -0.3(4) ?
    P1 C18 C23 C22 . . . . -176.7(2) ?
    C18 P1 C24 C25 . . . . -97.19(19) ?
    C12 P1 C24 C25 . . . . 149.82(18) ?
    Pd1 P1 C24 C25 . . . . 24.35(18) ?
    C18 P1 C24 C29 . . . . 81.0(3) ?
    C12 P1 C24 C29 . . . . -32.0(3) ?
    Pd1 P1 C24 C29 . . . . -157.4(2) ?
    C29 C24 C25 C26 . . . . 1.6(4) ?
    P1 C24 C25 C26 . . . . 180.00(19) ?
    C29 C24 C25 N1 . . . . -176.4(2) ?
    P1 C24 C25 N1 . . . . 2.0(3) ?
    C11 N1 C25 C26 . . . . -34.4(3) ?
    Pd1 N1 C25 C26 . . . . 149.9(2) ?
    C11 N1 C25 C24 . . . . 143.5(2) ?
    Pd1 N1 C25 C24 . . . . -32.2(2) ?
    C24 C25 C26 C27 . . . . -0.3(4) ?
    N1 C25 C26 C27 . . . . 177.5(2) ?
    C25 C26 C27 C28 . . . . -1.1(4) ?
    C26 C27 C28 C29 . . . . 1.2(4) ?
    C27 C28 C29 C24 . . . . 0.2(4) ?
    C25 C24 C29 C28 . . . . -1.6(4) ?
    P1 C24 C29 C28 . . . . -179.7(2) ?
    N2 Pd2 P2 C47 . . . . 87.24(11) ?
    Cl4 Pd2 P2 C47 . . . . -88.89(10) ?
    Cl3 Pd2 P2 C47 . . . . 161.56(12) ?
    N2 Pd2 P2 C52 . . . . -28.38(10) ?
    Cl4 Pd2 P2 C52 . . . . 155.48(8) ?
    Cl3 Pd2 P2 C52 . . . . 45.93(13) ?
    N2 Pd2 P2 C41 . . . . -141.37(12) ?
    Cl4 Pd2 P2 C41 . . . . 42.50(11) ?
    Cl3 Pd2 P2 C41 . . . . -67.06(15) ?
    P2 Pd2 N2 C40 . . . . -135.9(2) ?
    Cl3 Pd2 N2 C40 . . . . 57.5(2) ?
    P2 Pd2 N2 C58 . . . . 36.60(15) ?
    Cl3 Pd2 N2 C58 . . . . -129.92(15) ?
    C32 Fe2 C30 C31 . . . . -37.8(2) ?
    C38 Fe2 C30 C31 . . . . 38.6(4) ?
    C35 Fe2 C30 C31 . . . . 157.5(2) ?
    C39 Fe2 C30 C31 . . . . -167.5(3) ?
    C34 Fe2 C30 C31 . . . . -119.4(3) ?
    C37 Fe2 C30 C31 . . . . 73.6(3) ?
    C33 Fe2 C30 C31 . . . . -80.9(2) ?
    C36 Fe2 C30 C31 . . . . 115.6(2) ?
    C31 Fe2 C30 C34 . . . . 119.4(3) ?
    C32 Fe2 C30 C34 . . . . 81.5(2) ?
    C38 Fe2 C30 C34 . . . . 157.9(3) ?
    C35 Fe2 C30 C34 . . . . -83.1(2) ?
    C39 Fe2 C30 C34 . . . . -48.1(4) ?
    C37 Fe2 C30 C34 . . . . -167.0(2) ?
    C33 Fe2 C30 C34 . . . . 38.5(2) ?
    C36 Fe2 C30 C34 . . . . -125.0(2) ?
    C34 C30 C31 C32 . . . . -0.6(4) ?
    Fe2 C30 C31 C32 . . . . 59.8(2) ?
    C34 C30 C31 Fe2 . . . . -60.4(2) ?
    C32 Fe2 C31 C30 . . . . 119.0(3) ?
    C38 Fe2 C31 C30 . . . . -164.14(19) ?
    C35 Fe2 C31 C30 . . . . -53.0(4) ?
    C39 Fe2 C31 C30 . . . . 167.8(3) ?
    C34 Fe2 C31 C30 . . . . 37.2(2) ?
    C37 Fe2 C31 C30 . . . . -123.4(2) ?
    C33 Fe2 C31 C30 . . . . 81.5(2) ?
    C36 Fe2 C31 C30 . . . . -82.3(2) ?
    C30 Fe2 C31 C32 . . . . -119.0(3) ?
    C38 Fe2 C31 C32 . . . . 76.9(2) ?
    C35 Fe2 C31 C32 . . . . -172.0(3) ?
    C39 Fe2 C31 C32 . . . . 48.8(4) ?
    C34 Fe2 C31 C32 . . . . -81.8(2) ?
    C37 Fe2 C31 C32 . . . . 117.6(2) ?
    C33 Fe2 C31 C32 . . . . -37.52(19) ?
    C36 Fe2 C31 C32 . . . . 158.70(19) ?
    C30 C31 C32 C33 . . . . 1.0(4) ?
    Fe2 C31 C32 C33 . . . . 60.8(2) ?
    C30 C31 C32 Fe2 . . . . -59.8(2) ?
    C30 Fe2 C32 C33 . . . . -81.0(2) ?
    C31 Fe2 C32 C33 . . . . -118.4(3) ?
    C38 Fe2 C32 C33 . . . . 121.24(19) ?
    C35 Fe2 C32 C33 . . . . 50.8(5) ?
    C39 Fe2 C32 C33 . . . . 80.3(2) ?
    C34 Fe2 C32 C33 . . . . -37.7(2) ?
    C37 Fe2 C32 C33 . . . . 162.82(18) ?
    C36 Fe2 C32 C33 . . . . -165.9(3) ?
    C30 Fe2 C32 C31 . . . . 37.5(2) ?
    C38 Fe2 C32 C31 . . . . -120.3(2) ?
    C35 Fe2 C32 C31 . . . . 169.2(4) ?
    C39 Fe2 C32 C31 . . . . -161.29(19) ?
    C34 Fe2 C32 C31 . . . . 80.7(2) ?
    C37 Fe2 C32 C31 . . . . -78.7(2) ?
    C33 Fe2 C32 C31 . . . . 118.4(3) ?
    C36 Fe2 C32 C31 . . . . -47.5(4) ?
    C31 C32 C33 C34 . . . . -1.0(4) ?
    Fe2 C32 C33 C34 . . . . 59.0(2) ?
    C31 C32 C33 Fe2 . . . . -60.1(2) ?
    C30 Fe2 C33 C32 . . . . 81.8(2) ?
    C31 Fe2 C33 C32 . . . . 38.3(2) ?
    C38 Fe2 C33 C32 . . . . -75.6(2) ?
    C35 Fe2 C33 C32 . . . . -163.04(19) ?
    C39 Fe2 C33 C32 . . . . -119.7(2) ?
    C34 Fe2 C33 C32 . . . . 119.6(3) ?
    C37 Fe2 C33 C32 . . . . -38.1(4) ?
    C36 Fe2 C33 C32 . . . . 158.2(4) ?
    C30 Fe2 C33 C34 . . . . -37.8(2) ?
    C31 Fe2 C33 C34 . . . . -81.3(2) ?
    C32 Fe2 C33 C34 . . . . -119.6(3) ?
    C38 Fe2 C33 C34 . . . . 164.79(19) ?
    C35 Fe2 C33 C34 . . . . 77.4(2) ?
    C39 Fe2 C33 C34 . . . . 120.7(2) ?
    C37 Fe2 C33 C34 . . . . -157.7(3) ?
    C36 Fe2 C33 C34 . . . . 38.6(5) ?
    C31 C30 C34 C33 . . . . 0.0(4) ?
    Fe2 C30 C34 C33 . . . . -59.9(2) ?
    C31 C30 C34 Fe2 . . . . 59.9(2) ?
    C32 C33 C34 C30 . . . . 0.7(4) ?
    Fe2 C33 C34 C30 . . . . 59.6(2) ?
    C32 C33 C34 Fe2 . . . . -59.0(2) ?
    C31 Fe2 C34 C30 . . . . -37.4(2) ?
    C32 Fe2 C34 C30 . . . . -81.3(2) ?
    C38 Fe2 C34 C30 . . . . -156.8(3) ?
    C35 Fe2 C34 C30 . . . . 117.2(2) ?
    C39 Fe2 C34 C30 . . . . 161.70(19) ?
    C37 Fe2 C34 C30 . . . . 33.9(5) ?
    C33 Fe2 C34 C30 . . . . -118.2(3) ?
    C36 Fe2 C34 C30 . . . . 74.2(2) ?
    C30 Fe2 C34 C33 . . . . 118.2(3) ?
    C31 Fe2 C34 C33 . . . . 80.8(2) ?
    C32 Fe2 C34 C33 . . . . 36.8(2) ?
    C38 Fe2 C34 C33 . . . . -38.6(5) ?
    C35 Fe2 C34 C33 . . . . -124.7(2) ?
    C39 Fe2 C34 C33 . . . . -80.1(2) ?
    C37 Fe2 C34 C33 . . . . 152.1(4) ?
    C36 Fe2 C34 C33 . . . . -167.60(19) ?
    C30 Fe2 C35 C36 . . . . -78.7(2) ?
    C31 Fe2 C35 C36 . . . . -40.8(4) ?
    C32 Fe2 C35 C36 . . . . 156.8(4) ?
    C38 Fe2 C35 C36 . . . . 80.85(17) ?
    C39 Fe2 C35 C36 . . . . 118.8(2) ?
    C34 Fe2 C35 C36 . . . . -121.54(18) ?
    C37 Fe2 C35 C36 . . . . 37.26(16) ?
    C33 Fe2 C35 C36 . . . . -164.35(18) ?
    C30 Fe2 C35 C39 . . . . 162.56(17) ?
    C31 Fe2 C35 C39 . . . . -159.6(3) ?
    C32 Fe2 C35 C39 . . . . 38.1(5) ?
    C38 Fe2 C35 C39 . . . . -37.94(14) ?
    C34 Fe2 C35 C39 . . . . 119.68(17) ?
    C37 Fe2 C35 C39 . . . . -81.52(16) ?
    C33 Fe2 C35 C39 . . . . 76.87(19) ?
    C36 Fe2 C35 C39 . . . . -118.8(2) ?
    C39 C35 C36 C37 . . . . 0.7(3) ?
    Fe2 C35 C36 C37 . . . . -58.8(2) ?
    C39 C35 C36 Fe2 . . . . 59.50(18) ?
    C30 Fe2 C36 C35 . . . . 120.25(18) ?
    C31 Fe2 C36 C35 . . . . 162.34(18) ?
    C32 Fe2 C36 C35 . . . . -164.1(3) ?
    C38 Fe2 C36 C35 . . . . -82.83(17) ?
    C39 Fe2 C36 C35 . . . . -38.54(15) ?
    C34 Fe2 C36 C35 . . . . 79.8(2) ?
    C37 Fe2 C36 C35 . . . . -119.9(2) ?
    C33 Fe2 C36 C35 . . . . 49.7(5) ?
    C30 Fe2 C36 C37 . . . . -119.86(18) ?
    C31 Fe2 C36 C37 . . . . -77.8(2) ?
    C32 Fe2 C36 C37 . . . . -44.2(4) ?
    C38 Fe2 C36 C37 . . . . 37.07(15) ?
    C35 Fe2 C36 C37 . . . . 119.9(2) ?
    C39 Fe2 C36 C37 . . . . 81.35(17) ?
    C34 Fe2 C36 C37 . . . . -160.29(18) ?
    C33 Fe2 C36 C37 . . . . 169.6(4) ?
    C35 C36 C37 C38 . . . . 0.0(3) ?
    Fe2 C36 C37 C38 . . . . -58.68(19) ?
    C35 C36 C37 Fe2 . . . . 58.7(2) ?
    C30 Fe2 C37 C38 . . . . -160.68(18) ?
    C31 Fe2 C37 C38 . . . . -120.92(19) ?
    C32 Fe2 C37 C38 . . . . -79.7(2) ?
    C35 Fe2 C37 C38 . . . . 83.10(17) ?
    C39 Fe2 C37 C38 . . . . 38.33(16) ?
    C34 Fe2 C37 C38 . . . . 174.1(4) ?
    C33 Fe2 C37 C38 . . . . -52.8(4) ?
    C36 Fe2 C37 C38 . . . . 120.3(2) ?
    C30 Fe2 C37 C36 . . . . 79.0(2) ?
    C31 Fe2 C37 C36 . . . . 118.80(19) ?
    C32 Fe2 C37 C36 . . . . 160.06(18) ?
    C38 Fe2 C37 C36 . . . . -120.3(2) ?
    C35 Fe2 C37 C36 . . . . -37.18(16) ?
    C39 Fe2 C37 C36 . . . . -81.95(17) ?
    C34 Fe2 C37 C36 . . . . 53.8(4) ?
    C33 Fe2 C37 C36 . . . . -173.1(3) ?
    C36 C37 C38 C39 . . . . -0.7(3) ?
    Fe2 C37 C38 C39 . . . . -59.72(18) ?
    C36 C37 C38 Fe2 . . . . 59.04(19) ?
    C30 Fe2 C38 C37 . . . . 48.0(4) ?
    C31 Fe2 C38 C37 . . . . 76.0(2) ?
    C32 Fe2 C38 C37 . . . . 117.0(2) ?
    C35 Fe2 C38 C37 . . . . -80.39(18) ?
    C39 Fe2 C38 C37 . . . . -118.7(2) ?
    C34 Fe2 C38 C37 . . . . -174.4(3) ?
    C33 Fe2 C38 C37 . . . . 156.98(19) ?
    C36 Fe2 C38 C37 . . . . -37.01(17) ?
    C30 Fe2 C38 C39 . . . . 166.6(3) ?
    C31 Fe2 C38 C39 . . . . -165.34(17) ?
    C32 Fe2 C38 C39 . . . . -124.31(18) ?
    C35 Fe2 C38 C39 . . . . 38.27(15) ?
    C34 Fe2 C38 C39 . . . . -55.8(4) ?
    C37 Fe2 C38 C39 . . . . 118.7(2) ?
    C33 Fe2 C38 C39 . . . . -84.36(19) ?
    C36 Fe2 C38 C39 . . . . 81.65(17) ?
    C37 C38 C39 C40 . . . . 168.5(3) ?
    Fe2 C38 C39 C40 . . . . 108.5(3) ?
    C37 C38 C39 C35 . . . . 1.1(3) ?
    Fe2 C38 C39 C35 . . . . -58.93(18) ?
    C37 C38 C39 Fe2 . . . . 60.01(18) ?
    C36 C35 C39 C40 . . . . -170.0(2) ?
    Fe2 C35 C39 C40 . . . . -109.9(2) ?
    C36 C35 C39 C38 . . . . -1.1(3) ?
    Fe2 C35 C39 C38 . . . . 59.02(18) ?
    C36 C35 C39 Fe2 . . . . -60.10(19) ?
    C30 Fe2 C39 C40 . . . . 68.2(4) ?
    C31 Fe2 C39 C40 . . . . -88.6(4) ?
    C32 Fe2 C39 C40 . . . . -52.5(2) ?
    C38 Fe2 C39 C40 . . . . -126.3(3) ?
    C35 Fe2 C39 C40 . . . . 114.7(2) ?
    C34 Fe2 C39 C40 . . . . 32.6(2) ?
    C37 Fe2 C39 C40 . . . . -164.1(2) ?
    C33 Fe2 C39 C40 . . . . -10.5(2) ?
    C36 Fe2 C39 C40 . . . . 152.3(2) ?
    C30 Fe2 C39 C38 . . . . -165.5(3) ?
    C31 Fe2 C39 C38 . . . . 37.7(4) ?
    C32 Fe2 C39 C38 . . . . 73.8(2) ?
    C35 Fe2 C39 C38 . . . . -119.0(2) ?
    C34 Fe2 C39 C38 . . . . 158.90(17) ?
    C37 Fe2 C39 C38 . . . . -37.81(16) ?
    C33 Fe2 C39 C38 . . . . 115.84(17) ?
    C36 Fe2 C39 C38 . . . . -81.42(17) ?
    C30 Fe2 C39 C35 . . . . -46.6(4) ?
    C31 Fe2 C39 C35 . . . . 156.7(3) ?
    C32 Fe2 C39 C35 . . . . -167.23(18) ?
    C38 Fe2 C39 C35 . . . . 119.0(2) ?
    C34 Fe2 C39 C35 . . . . -82.14(19) ?
    C37 Fe2 C39 C35 . . . . 81.15(17) ?
    C33 Fe2 C39 C35 . . . . -125.20(17) ?
    C36 Fe2 C39 C35 . . . . 37.54(16) ?
    C58 N2 C40 C39 . . . . -169.7(2) ?
    Pd2 N2 C40 C39 . . . . 2.5(4) ?
    C38 C39 C40 N2 . . . . 21.2(5) ?
    C35 C39 C40 N2 . . . . -172.9(2) ?
    Fe2 C39 C40 N2 . . . . 106.4(3) ?
    C47 P2 C41 C42 . . . . 18.8(3) ?
    C52 P2 C41 C42 . . . . 134.4(2) ?
    Pd2 P2 C41 C42 . . . . -116.6(2) ?
    C47 P2 C41 C46 . . . . -161.6(2) ?
    C52 P2 C41 C46 . . . . -46.0(3) ?
    Pd2 P2 C41 C46 . . . . 63.0(2) ?
    C46 C41 C42 C43 . . . . 0.4(4) ?
    P2 C41 C42 C43 . . . . -180.0(2) ?
    C41 C42 C43 C44 . . . . 0.3(5) ?
    C42 C43 C44 C45 . . . . -0.4(5) ?
    C43 C44 C45 C46 . . . . -0.2(5) ?
    C42 C41 C46 C45 . . . . -1.0(4) ?
    P2 C41 C46 C45 . . . . 179.3(2) ?
    C44 C45 C46 C41 . . . . 1.0(5) ?
    C52 P2 C47 C48 . . . . -14.2(3) ?
    C41 P2 C47 C48 . . . . 100.1(2) ?
    Pd2 P2 C47 C48 . . . . -124.7(2) ?
    C52 P2 C47 C53 . . . . 164.2(2) ?
    C41 P2 C47 C53 . . . . -81.6(2) ?
    Pd2 P2 C47 C53 . . . . 53.6(2) ?
    C53 C47 C48 C49 . . . . 0.1(4) ?
    P2 C47 C48 C49 . . . . 178.5(2) ?
    C47 C48 C49 C50 . . . . 0.9(5) ?
    C48 C49 C50 C51 . . . . -1.3(5) ?
    C49 C50 C51 C53 . . . . 0.5(5) ?
    C47 P2 C52 C58 . . . . -100.3(2) ?
    C41 P2 C52 C58 . . . . 143.84(19) ?
    Pd2 P2 C52 C58 . . . . 22.3(2) ?
    C47 P2 C52 C54 . . . . 81.5(3) ?
    C41 P2 C52 C54 . . . . -34.4(3) ?
    Pd2 P2 C52 C54 . . . . -155.9(2) ?
    C50 C51 C53 C47 . . . . 0.6(5) ?
    C48 C47 C53 C51 . . . . -0.9(4) ?
    P2 C47 C53 C51 . . . . -179.3(2) ?
    C58 C52 C54 C55 . . . . -0.8(4) ?
    P2 C52 C54 C55 . . . . 177.3(2) ?
    C52 C54 C55 C56 . . . . -0.7(5) ?
    C54 C55 C56 C57 . . . . 1.7(5) ?
    C55 C56 C57 C58 . . . . -1.1(4) ?
    C56 C57 C58 C52 . . . . -0.4(4) ?
    C56 C57 C58 N2 . . . . 179.3(2) ?
    C54 C52 C58 C57 . . . . 1.4(4) ?
    P2 C52 C58 C57 . . . . -177.00(19) ?
    C54 C52 C58 N2 . . . . -178.4(2) ?
    P2 C52 C58 N2 . . . . 3.3(3) ?
    C40 N2 C58 C57 . . . . -37.7(3) ?
    Pd2 N2 C58 C57 . . . . 148.9(2) ?
    C40 N2 C58 C52 . . . . 142.0(2) ?
    Pd2 N2 C58 C52 . . . . -31.3(3) ?
