# Supplementary material for: Dichlorido{[2-(diphenyl­phosphino)phenyl­imino­meth­yl]ferrocene-κ2 N,P}palladium(II) dichloro­methane hemi­solvate
Source: Acta Crystallogr Sect E Struct Rep Online. 2008 Dec 3;65(Pt 1):m8. doi: 10.1107/S1600536808039949 (PMC2967851; doi:10.1107/S1600536808039949)
Supplement: Supplementary file 2 [file e-65-000m8-Isup2.hkl]

# 
# h,k,l, Fc-squared, Fo-squared, sigma(Fo-squared) and status flag 
# 
data_I
_shelx_title ' 6 in P-1' 
_shelx_refln_list_code          4 
_shelx_F_calc_maximum      460.61 
_exptl_crystal_F_000      1388.00 
_reflns_d_resolution_high  0.7501 
 
loop_ 
 _symmetry_equiv_pos_as_xyz 
 'x, y, z' 
 '-x, -y, -z' 
 
_cell_length_a    11.7559 
_cell_length_b    11.8798 
_cell_length_c    21.8200 
_cell_angle_alpha  76.967 
_cell_angle_beta   89.117 
_cell_angle_gamma  70.330 
 
_shelx_F_squared_multiplier     1.000 
 
loop_ 
 _refln_index_h 
 _refln_index_k 
 _refln_index_l 
 _refln_F_squared_calc 
 _refln_F_squared_meas 
 _refln_F_squared_sigma 
 _refln_observed_status 
   1   0   0     3695.75     3782.61     65.01 o 
   2   0   0    22027.17    22841.97    293.62 o 
   3   0   0      677.12      881.23     28.15 o 
   4   0   0      896.01      860.14     19.74 o 
   5   0   0     6970.10     6940.75     99.80 o 
   6   0   0       11.42       12.53      5.71 o 
   7   0   0        0.36        1.11     10.13 o 
   8   0   0       26.55        8.37     11.93 o 
   9   0   0      193.50      205.74     28.15 o 
  10   0   0        5.24       -4.68     15.42 o 
  11   0   0      160.78      169.83     21.32 o 
  12   0   0      221.97      237.88     25.36 o 
  13   0   0      392.01      480.12     34.42 o 
  14   0   0       27.45        4.31     25.99 o 
 -14   1   0       11.14       -4.84     28.86 o 
 -13   1   0      267.27      280.75     30.92 o 
 -12   1   0      187.32      150.08     24.62 o 
 -11   1   0     1656.02     1770.32     62.22 o 
 -10   1   0      292.95      263.27     29.55 o 
  -9   1   0      205.12      180.49     18.77 o 
  -8   1   0     5713.93     5366.14     89.10 o 
  -7   1   0       17.70       15.01     11.26 o 
  -6   1   0      962.95      971.70     26.74 o 
  -5   1   0      205.66      182.49     11.93 o 
  -4   1   0    15338.98    15421.51    287.35 o 
  -3   1   0     8724.51     8506.87    116.07 o 
  -2   1   0    22257.95    23638.18    436.72 o 
  -1   1   0    14437.17    14781.54    191.36 o 
   0   1   0    20039.27    21484.46    405.13 o 
   1   1   0     8219.69     8653.40    156.03 o 
   2   1   0    45202.17    46636.47    595.58 o 
   3   1   0       10.30       18.09      4.37 o 
   4   1   0     6345.82     5970.94     66.91 o 
   5   1   0      260.28      319.91     21.05 o 
   6   1   0     1087.35     1063.18     25.91 o 
   7   1   0       92.07      120.71     13.97 o 
   8   1   0     2938.69     2742.57     52.61 o 
   9   1   0      991.32      991.94     32.01 o 
  10   1   0      456.91      412.33     23.54 o 
  11   1   0     3266.88     3229.34     67.26 o 
  12   1   0      175.22      158.80     45.78 o 
  13   1   0      173.63      168.36     28.04 o 
  14   1   0      300.77      292.59     34.40 o 
  15   1   0      294.47      335.92     55.88 o 
 -13   2   0       86.13       86.92     31.81 o 
 -12   2   0        5.31        1.22     24.54 o 
 -11   2   0      911.80     1006.99     74.15 o 
 -10   2   0      547.71      489.34     29.31 o 
  -9   2   0      866.05      844.62     47.39 o 
  -8   2   0       13.62        7.84     13.48 o 
  -7   2   0     1900.99     1871.15     65.01 o 
  -6   2   0     1214.68     1163.16     52.55 o 
  -5   2   0      118.59      100.65     14.45 o 
  -4   2   0     1694.18     1537.65     45.82 o 
  -3   2   0    10362.37    10027.33    143.57 o 
  -2   2   0    12802.42    13232.45    170.24 o 
  -1   2   0    41639.91    43566.12    451.88 o 
   0   2   0    42456.48    42885.13    549.61 o 
   1   2   0    14087.81    14613.37    189.57 o 
   2   2   0     1367.68     1347.56     30.52 o 
   3   2   0       82.34       52.70      4.70 o 
   4   2   0    12080.07    12048.16    156.22 o 
   5   2   0     1210.94     1334.60     29.34 o 
   6   2   0     1227.85     1375.19     22.25 o 
   7   2   0      492.05      539.58     14.52 o 
   8   2   0      914.14      886.95     26.77 o 
   9   2   0       28.54       25.90     12.50 o 
  10   2   0      365.78      401.45     23.10 o 
  11   2   0      695.77      747.03     31.93 o 
  12   2   0      245.48      228.03     35.68 o 
  13   2   0      749.28      634.23     48.79 o 
  14   2   0      238.36      193.21     43.63 o 
  15   2   0      234.18      232.33     45.35 o 
 -13   3   0      665.91      659.83     42.77 o 
 -12   3   0      728.71      745.15     40.38 o 
 -11   3   0      224.91      193.50     25.80 o 
 -10   3   0       23.22       14.48     18.51 o 
  -9   3   0      244.30      283.61     38.79 o 
  -8   3   0     1490.89     1452.21     39.90 o 
  -7   3   0     1219.68     1253.77     91.34 o 
  -6   3   0     1413.50     1510.29     36.27 o 
  -5   3   0    15295.44    15179.38    165.70 o 
  -4   3   0     5718.87     5287.74     79.07 o 
  -3   3   0      110.26      152.08     11.99 o 
  -2   3   0     1791.75     1575.50     22.79 o 
  -1   3   0      420.01      366.99     10.36 o 
   0   3   0    31876.31    33272.65    426.08 o 
   1   3   0   119090.98   116260.83   1496.36 o 
   2   3   0     6311.35     6058.94     83.68 o 
   3   3   0    10514.72    10382.47    134.55 o 
   4   3   0     2145.72     2164.83     82.64 o 
   5   3   0     4719.85     4332.88     61.93 o 
   6   3   0     5127.43     5259.73     75.07 o 
   7   3   0      337.19      404.75     15.64 o 
   8   3   0     4515.48     4017.78     62.35 o 
   9   3   0      181.75      162.48     20.20 o 
  10   3   0     2880.04     2855.88     78.23 o 
  11   3   0        1.92       -0.86     23.64 o 
  12   3   0      311.59      277.46     34.60 o 
  13   3   0      491.80      484.22     43.84 o 
  14   3   0        0.58        2.36     36.54 o 
  15   3   0      651.55      760.82     60.39 o 
 -12   4   0       99.88       50.27     27.84 o 
 -11   4   0      738.43      681.49     37.23 o 
 -10   4   0      440.13      455.53     30.27 o 
  -9   4   0       18.00       11.64     18.76 o 
  -8   4   0     3357.84     3285.35     66.83 o 
  -7   4   0      101.14      117.53     24.29 o 
  -6   4   0     3875.98     3907.39     69.54 o 
  -5   4   0     9941.57     9890.76    143.46 o 
  -4   4   0      192.36      169.70      9.28 o 
  -3   4   0    25894.69    24413.82    259.66 o 
  -2   4   0     1359.33     1366.10     21.90 o 
  -1   4   0    26892.38    26344.51    333.78 o 
   0   4   0     4349.47     4440.82     69.73 o 
   1   4   0     1267.09     1311.31     25.55 o 
   2   4   0    28529.97    28385.51    366.93 o 
   3   4   0    10833.01    10812.77    146.41 o 
   4   4   0     6399.06     6295.35     71.38 o 
   5   4   0     2070.69     1910.65     65.01 o 
   6   4   0      988.57      958.66     21.69 o 
   7   4   0       23.75       35.78     10.85 o 
   8   4   0      812.14      854.14     23.60 o 
   9   4   0       98.91      103.27     13.35 o 
  10   4   0     1202.84     1195.18     46.42 o 
  11   4   0      294.27      335.71     31.81 o 
  12   4   0     2427.96     2603.35     80.17 o 
  13   4   0      175.66      205.04     36.75 o 
  14   4   0      326.91      306.69     42.98 o 
 -12   5   0      262.04      212.99     50.08 o 
 -11   5   0        3.49       -4.74     26.14 o 
 -10   5   0       65.76       39.48     24.44 o 
  -9   5   0      352.10      318.70     26.18 o 
  -8   5   0      125.96       96.36     19.43 o 
  -7   5   0      465.09      448.08     39.44 o 
  -6   5   0     5058.60     4867.75     84.18 o 
  -5   5   0      401.19      387.11     20.53 o 
  -4   5   0     7367.87     7032.83     98.87 o 
  -3   5   0     2416.53     2228.07     52.78 o 
  -2   5   0      967.41      983.24     21.79 o 
  -1   5   0    13647.03    13047.63    142.90 o 
   0   5   0       50.15       51.99      6.39 o 
   1   5   0    12421.05    12019.01    131.04 o 
   2   5   0     5657.91     5794.43     84.85 o 
   3   5   0     2681.91     2602.46     44.45 o 
   4   5   0     4423.55     4295.68     66.70 o 
   5   5   0        8.84       20.87      5.88 o 
   6   5   0      771.09      894.70     28.58 o 
   7   5   0      432.07      417.22     22.67 o 
   8   5   0     6338.73     6459.03     93.60 o 
   9   5   0     1496.15     1594.58     40.51 o 
  10   5   0       52.05       40.84     20.20 o 
  11   5   0      140.92       89.62     24.72 o 
 -11   6   0       46.11       35.57     30.24 o 
 -10   6   0       53.35       97.09     27.87 o 
  -9   6   0       69.91       59.42     22.54 o 
  -8   6   0       78.22       67.19     20.50 o 
  -7   6   0      549.20      585.75     29.78 o 
  -6   6   0     1317.24     1217.62     74.90 o 
  -5   6   0     3760.32     4075.95     89.30 o 
  -4   6   0    20643.43    19979.46    396.75 o 
  -3   6   0     4358.55     4318.31     61.22 o 
  -2   6   0     9917.33    10136.29    115.75 o 
  -1   6   0      402.23      508.78     51.94 o 
   0   6   0      643.95      646.89     15.60 o 
   1   6   0     2472.61     2276.71     32.04 o 
   2   6   0     4454.79     4444.38     85.16 o 
   3   6   0      621.93      590.81     19.26 o 
   4   6   0       24.46       23.64     11.18 o 
   5   6   0       29.10       32.60      6.01 o 
   6   6   0     1772.47     1669.34     26.21 o 
   7   6   0     1274.93     1215.48     35.18 o 
   8   6   0       90.87       77.59     18.70 o 
   9   6   0      747.05      764.91     36.32 o 
  10   6   0        1.95       -6.66     19.56 o 
 -10   7   0        0.22        0.54     28.86 o 
  -9   7   0       13.22       -8.68     23.45 o 
  -8   7   0      250.45      248.64     66.52 o 
  -7   7   0      824.72      728.10     67.70 o 
  -6   7   0      984.64      922.12     35.75 o 
  -5   7   0     2515.81     2472.34     54.55 o 
  -4   7   0      414.31      463.04     26.54 o 
  -3   7   0     4638.40     4464.21     59.96 o 
  -2   7   0    12294.40    11843.09    135.09 o 
  -1   7   0     3583.42     3480.75     47.83 o 
   0   7   0     8670.74     8631.29    100.25 o 
   1   7   0     1325.70     1347.43     23.49 o 
   2   7   0      574.40      550.56     21.39 o 
   3   7   0      694.06      694.92     23.59 o 
   4   7   0      985.59     1055.51     46.21 o 
   5   7   0       41.83       45.58     14.72 o 
   6   7   0      791.91      765.54     24.92 o 
   7   7   0     1402.90     1314.11     33.55 o 
   8   7   0     6458.46     6177.44     98.85 o 
   9   7   0       58.75       35.57     14.74 o 
  10   7   0        2.86       -4.51     21.28 o 
  -9   8   0      247.75      252.53     34.25 o 
  -8   8   0      700.20      709.80     39.32 o 
  -7   8   0      279.83      314.65     32.88 o 
  -6   8   0     2707.80     2614.29     61.84 o 
  -5   8   0      825.20      730.44     48.89 o 
  -4   8   0     6465.36     6540.30    107.20 o 
  -3   8   0     3698.18     3939.99     71.79 o 
  -2   8   0      475.15      386.90     24.48 o 
  -1   8   0      714.63      683.14     19.89 o 
   0   8   0     4242.47     4139.29     71.06 o 
   1   8   0      899.39      915.02     44.60 o 
   2   8   0     5880.16     5974.51    147.01 o 
   3   8   0      133.10      121.62     14.32 o 
   4   8   0       55.68       55.81     12.57 o 
   5   8   0      655.04      535.10     22.47 o 
   6   8   0      996.89     1013.34     30.71 o 
   7   8   0        0.53        3.14     12.52 o 
   8   8   0       10.47        0.47     13.16 o 
   9   8   0     2807.34     2764.39     57.83 o 
  10   8   0       59.59       61.17     17.69 o 
  11   8   0      286.35      281.86     51.69 o 
  -8   9   0        3.23       -5.65     28.65 o 
  -7   9   0      594.79      602.25     41.91 o 
  -6   9   0      727.84      796.29     36.87 o 
  -5   9   0       31.55       31.90     21.06 o 
  -4   9   0     4215.71     4256.97    156.36 o 
  -3   9   0     2002.83     1822.54     72.43 o 
  -2   9   0     7411.44     7529.36    118.02 o 
  -1   9   0       31.53       59.05     15.85 o 
   0   9   0      221.09      199.70     18.30 o 
   1   9   0     3813.25     3613.17     68.56 o 
   2   9   0      968.38      810.14     28.42 o 
   3   9   0       21.18       21.27     13.52 o 
   4   9   0      537.58      512.01     24.82 o 
   5   9   0      513.39      588.47     37.29 o 
   6   9   0       18.90       22.80     13.21 o 
   7   9   0      100.49       65.46     15.64 o 
   8   9   0       66.67       53.85     15.31 o 
   9   9   0     1336.01     1269.41     39.15 o 
  10   9   0       18.11       11.77     17.31 o 
  11   9   0     1038.65     1067.94     39.82 o 
  12   9   0      292.19      339.58     41.69 o 
  13   9   0      555.77      546.98     51.15 o 
  14   9   0     1540.79     1625.02     85.32 o 
  -7  10   0     1332.79     1396.78     77.80 o 
  -6  10   0       92.40      121.43     42.77 o 
  -5  10   0      629.23      583.30     53.30 o 
  -4  10   0        6.71        5.59     28.58 o 
  -3  10   0       23.16        7.52     29.44 o 
  -2  10   0     1271.08     1322.20     64.48 o 
  -1  10   0      108.73      122.84     19.34 o 
   0  10   0     4374.76     4547.53     81.95 o 
   1  10   0      264.30      321.70     30.30 o 
   2  10   0      293.33      287.30     32.99 o 
   3  10   0      529.15      472.35     24.66 o 
   4  10   0       39.73       15.62     15.38 o 
   5  10   0       19.30       21.44     15.90 o 
   6  10   0      846.41      766.12     43.63 o 
   7  10   0      449.56      497.57     26.27 o 
   8  10   0     1031.41     1099.18     37.33 o 
   9  10   0       58.41       43.41     18.53 o 
  10  10   0      231.93      185.68     24.16 o 
  11  10   0      237.65      183.27     28.26 o 
  12  10   0       48.78       46.95     30.09 o 
  13  10   0      938.19     1116.52     71.35 o 
  14  10   0      438.53      439.95     58.24 o 
  -6  11   0      154.47      140.34     50.29 o 
  -5  11   0      836.51      759.32     62.97 o 
  -4  11   0      266.05      257.48     42.12 o 
  -3  11   0     1008.43      930.18     60.82 o 
  -2  11   0       28.25       32.88     32.24 o 
  -1  11   0       46.44       13.85     20.39 o 
   0  11   0     1283.96     1187.66     39.50 o 
   1  11   0        1.94        7.85     18.56 o 
   2  11   0      898.50      903.44     71.25 o 
   3  11   0     1479.36     1527.67     44.17 o 
   4  11   0      343.70      337.69     28.48 o 
   5  11   0       84.14       73.97     19.68 o 
   6  11   0       44.20       29.70     17.65 o 
   7  11   0      105.49       74.48     31.16 o 
   8  11   0      654.08      651.12     80.92 o 
   9  11   0      368.23      356.09     52.44 o 
  10  11   0     1475.66     1538.41     49.36 o 
  11  11   0        2.15       -4.37     21.76 o 
  12  11   0       53.70       41.13     25.26 o 
  13  11   0      433.33      275.96     46.64 o 
  -5  12   0       36.76        9.67     47.71 o 
  -4  12   0      167.76      131.96     45.78 o 
  -3  12   0     1039.56     1161.44     71.35 o 
  -2  12   0        1.87       -2.36     35.68 o 
  -1  12   0     1844.18     2063.90     84.68 o 
   0  12   0        4.21       11.64     21.96 o 
   1  12   0      345.94      336.71     35.46 o 
   2  12   0     1082.54     1056.63     40.60 o 
   3  12   0        2.19        6.45     20.67 o 
   4  12   0      659.56      655.53     63.94 o 
   5  12   0        1.15       13.93     19.74 o 
   6  12   0      172.82      112.09     23.53 o 
   7  12   0      154.95      151.73     22.94 o 
   8  12   0       50.34       29.21     21.80 o 
   9  12   0      574.94      559.71     33.36 o 
  10  12   0      704.76      677.77     37.74 o 
  11  12   0       97.38       92.30     25.06 o 
  12  12   0      269.14      209.90     32.21 o 
  13  12   0       28.62       14.40     41.48 o 
  -3  13   0        5.84       -9.03     43.63 o 
  -2  13   0      182.32      204.39     48.57 o 
  -1  13   0      386.36      396.10     51.80 o 
   0  13   0      100.68       93.14     27.32 o 
   1  13   0      165.08      146.83     26.90 o 
   2  13   0       15.75       36.22     25.00 o 
   3  13   0      384.23      407.20     30.22 o 
   4  13   0      627.19      628.71     36.12 o 
   5  13   0      481.08      479.97     31.58 o 
   6  13   0       21.73       39.41     24.39 o 
   7  13   0      680.39      552.83     62.22 o 
   8  13   0     1502.50     1588.75     53.08 o 
   9  13   0     1012.08      981.95     43.37 o 
  10  13   0      180.26      186.89     42.98 o 
  11  13   0      481.71      451.59     79.31 o 
  12  13   0       61.73       75.65     40.84 o 
  -1  14   0        1.66       -5.16     45.35 o 
   0  14   0      173.84      114.12     43.20 o 
   1  14   0       48.14       33.43     33.74 o 
   2  14   0      189.29      212.53     77.69 o 
   3  14   0       16.62       -5.08     26.59 o 
   4  14   0        8.69        9.02     25.14 o 
   5  14   0      170.18      111.53     29.18 o 
   6  14   0        0.55       -3.83     24.54 o 
   7  14   0        8.40       22.17     25.43 o 
   8  14   0      165.95      172.04     29.27 o 
   9  14   0        3.52        6.35     26.38 o 
  10  14   0      799.66      861.42     72.97 o 
   2  15   0       63.39       47.28     45.99 o 
   3  15   0        0.09       -2.68     27.81 o 
   4  15   0      267.04      244.53     36.86 o 
   5  15   0      167.32      156.36     40.94 o 
   6  15   0      119.04      131.49     31.78 o 
   7  15   0      444.34      456.50     59.53 o 
  -7 -15   1     1085.03     1068.81     74.15 o 
  -6 -15   1      135.60      119.40     30.85 o 
  -5 -15   1      824.57      830.85     72.75 o 
  -4 -15   1       15.16       -1.18     30.77 o 
  -3 -15   1      885.82      916.84     47.56 o 
 -10 -14   1       84.60       59.64     29.22 o 
  -9 -14   1      467.54      373.08     36.25 o 
  -8 -14   1      531.51      497.78     56.31 o 
  -7 -14   1        0.83        4.84     25.72 o 
  -6 -14   1     1893.51     1868.92     58.86 o 
  -5 -14   1      185.23      208.34     40.51 o 
  -4 -14   1      400.19      451.55     35.07 o 
  -3 -14   1      562.65      706.62    113.59 o 
  -2 -14   1        5.29       10.49     28.15 o 
  -1 -14   1      959.06     1060.88     48.13 o 
   0 -14   1       19.74       -1.72     43.63 o 
   1 -14   1      654.45      766.20     69.85 o 
 -12 -13   1        0.12        4.51     41.91 o 
 -11 -13   1      221.17      166.20     35.35 o 
 -10 -13   1        5.14       -0.04     24.79 o 
  -9 -13   1     1435.21     1502.23     51.04 o 
  -8 -13   1        0.12       -8.13     22.06 o 
  -7 -13   1     2464.97     2404.20     63.77 o 
  -6 -13   1     1068.99     1054.52     53.62 o 
  -5 -13   1      735.93      776.46     38.38 o 
  -4 -13   1     1397.48     1476.26     50.86 o 
  -3 -13   1       33.08       11.97     22.81 o 
  -2 -13   1      115.99       80.06     24.94 o 
  -1 -13   1       15.32       13.38     25.44 o 
   0 -13   1       93.16      106.05     28.76 o 
   1 -13   1      725.86      866.99     62.11 o 
   2 -13   1       29.71       18.70     43.20 o 
   3 -13   1       71.89       39.33     46.21 o 
 -13 -12   1      212.07      275.74     50.08 o 
 -12 -12   1      233.67      198.78     31.89 o 
 -11 -12   1      217.49      196.41     30.15 o 
 -10 -12   1       82.94       58.62     25.06 o 
  -9 -12   1       12.98       17.07     21.81 o 
  -8 -12   1     1004.31      985.03     40.73 o 
  -7 -12   1     2625.56     2656.43     63.33 o 
  -6 -12   1      362.82      374.70     27.58 o 
  -5 -12   1      895.29      794.27     50.72 o 
  -4 -12   1      421.81      361.99     27.87 o 
  -3 -12   1      209.04      265.06     26.75 o 
  -2 -12   1     2890.75     2982.82     67.70 o 
  -1 -12   1      304.84      330.63     28.97 o 
   0 -12   1      250.04      217.02     27.14 o 
   1 -12   1      270.15      190.85     38.26 o 
   2 -12   1       49.52       26.87     33.74 o 
   3 -12   1       53.25       49.65     40.84 o 
   4 -12   1      178.89      171.08     47.50 o 
 -13 -11   1       51.40       22.14     37.83 o 
 -12 -11   1      381.51      393.74     50.29 o 
 -11 -11   1      918.22     1090.99     48.46 o 
 -10 -11   1     1115.64     1157.67     44.07 o 
  -9 -11   1     1093.03      957.23     37.80 o 
  -8 -11   1     2288.43     2018.82     52.39 o 
  -7 -11   1       27.86       51.07     18.95 o 
  -6 -11   1     2796.90     2816.82     62.82 o 
  -5 -11   1      981.40     1004.92     36.09 o 
  -4 -11   1      266.20      200.55     22.12 o 
  -3 -11   1      223.31      155.06     21.26 o 
  -2 -11   1      339.17      317.11     24.54 o 
  -1 -11   1        0.53        3.88     18.00 o 
   0 -11   1     1146.23     1300.89     41.46 o 
   1 -11   1      818.21      807.46     60.93 o 
   2 -11   1      178.24      142.06     37.18 o 
   3 -11   1       46.73       51.80     32.45 o 
   4 -11   1        4.30        7.74     33.31 o 
   5 -11   1        5.41        1.50     41.05 o 
   6 -11   1        6.64       23.00     45.78 o 
 -14 -10   1      401.59      594.90     61.90 o 
 -13 -10   1        9.94        3.22     37.61 o 
 -12 -10   1      600.79      614.68     35.00 o 
 -11 -10   1      500.04      456.07     69.10 o 
 -10 -10   1      112.71      121.21     22.87 o 
  -9 -10   1     2833.93     2840.45    115.52 o 
  -8 -10   1     1067.26     1160.23     38.43 o 
  -7 -10   1     4469.79     4043.95     97.79 o 
  -6 -10   1     1357.79     1180.58     37.09 o 
  -5 -10   1      108.08       99.11     17.53 o 
  -4 -10   1     4727.56     4800.60    117.35 o 
  -3 -10   1     3567.17     3442.14     68.12 o 
  -2 -10   1     2076.32     1963.68     97.90 o 
  -1 -10   1      410.49      361.78     24.09 o 
   0 -10   1       74.11       70.21     17.70 o 
   1 -10   1      198.16      270.57     43.20 o 
   2 -10   1      445.83      500.98     44.06 o 
   3 -10   1        0.46      -11.39     26.22 o 
   4 -10   1        1.49       -7.52     30.73 o 
   5 -10   1       17.76       16.98     36.54 o 
   6 -10   1       13.43       -1.07     39.33 o 
   7 -10   1       41.13       54.38     44.70 o 
 -14  -9   1        0.38       19.13     41.91 o 
 -13  -9   1       21.41       31.16     32.88 o 
 -12  -9   1     2673.66     2919.71    101.01 o 
 -11  -9   1     1107.46     1173.73     41.25 o 
 -10  -9   1     3210.97     3293.45     72.00 o 
  -9  -9   1      719.83      725.10     30.25 o 
  -8  -9   1     4024.44     4077.29    186.55 o 
  -7  -9   1     4026.99     4117.69    167.42 o 
  -6  -9   1      503.83      377.44     21.63 o 
  -5  -9   1     2143.22     1911.73     45.26 o 
  -4  -9   1      139.25      108.44     17.73 o 
  -3  -9   1      173.01      179.06     38.04 o 
  -2  -9   1     4956.93     5027.83     85.36 o 
  -1  -9   1     3429.07     3479.16     64.87 o 
   0  -9   1     1906.03     1817.51     49.43 o 
   1  -9   1      422.26      508.68     55.88 o 
   2  -9   1      182.28      178.00     19.66 o 
   3  -9   1       70.09       56.31     27.72 o 
   4  -9   1        5.36        4.53     18.30 o 
   5  -9   1        0.28        3.80     20.50 o 
   6  -9   1      671.67      641.95     40.62 o 
   7  -9   1       41.40       29.52     26.40 o 
   8  -9   1      182.00      110.95     31.11 o 
 -11  -8   1       24.69       18.72     19.17 o 
 -10  -8   1     5282.51     5534.81     95.59 o 
  -9  -8   1       10.47        9.72     14.73 o 
  -8  -8   1     6396.48     6116.24    100.20 o 
  -7  -8   1        1.58        8.46     13.74 o 
  -6  -8   1      471.43      580.30     24.07 o 
  -5  -8   1     4932.55     5064.73     83.56 o 
  -4  -8   1     1543.45     1393.22     35.89 o 
  -3  -8   1     4332.67     3946.06     68.90 o 
  -2  -8   1     1324.29     1366.30     35.44 o 
  -1  -8   1     1914.11     1806.45     40.88 o 
   0  -8   1       31.79       36.32     13.57 o 
   1  -8   1     2668.51     2815.95     42.90 o 
   2  -8   1       15.51       32.05     11.00 o 
   3  -8   1        2.01        2.39     12.06 o 
   4  -8   1       13.28       10.98     16.62 o 
   5  -8   1      117.63       93.29     33.31 o 
   6  -8   1      316.14      281.27     25.49 o 
   7  -8   1      140.74      127.27     24.38 o 
   8  -8   1      209.54      196.31     29.93 o 
   9  -8   1      467.49      443.17     37.93 o 
 -10  -7   1      380.70      358.06     30.52 o 
  -9  -7   1     3416.46     3464.97     88.12 o 
  -8  -7   1     1790.35     1819.42     42.56 o 
  -7  -7   1     3798.28     3576.53     63.91 o 
  -6  -7   1      775.30      630.95     23.98 o 
  -5  -7   1     1942.63     1733.55     38.00 o 
  -4  -7   1     2633.71     2796.52     55.99 o 
  -3  -7   1     7096.38     6943.75    104.53 o 
  -2  -7   1       27.84       18.36      9.86 o 
  -1  -7   1     4344.46     4405.45     56.05 o 
   0  -7   1        8.51        7.21      7.81 o 
   1  -7   1       65.13       57.09      9.51 o 
   2  -7   1      839.08      824.55     29.91 o 
   3  -7   1      297.56      348.15     15.59 o 
   4  -7   1       18.58       28.66     14.78 o 
   5  -7   1      270.43      267.64     22.03 o 
   6  -7   1      545.39      587.05     29.82 o 
   7  -7   1       40.41       28.17     23.53 o 
   8  -7   1       13.91        2.05     22.64 o 
   9  -7   1       16.95       12.37     24.52 o 
  10  -7   1      289.84      273.86     35.47 o 
 -10  -6   1     2044.48     1961.81     59.96 o 
  -9  -6   1     3869.86     3928.34     93.49 o 
  -8  -6   1      230.09      246.73     23.00 o 
  -7  -6   1     8092.72     7954.19     93.26 o 
  -6  -6   1    11002.20    10824.60    121.36 o 
  -5  -6   1     3604.96     3411.62     43.84 o 
  -4  -6   1     6762.42     6732.08     99.83 o 
  -3  -6   1       51.15        9.90      8.51 o 
  -2  -6   1      187.21      182.46     12.99 o 
  -1  -6   1     2342.09     2165.33     40.80 o 
   0  -6   1      111.37       95.70     10.27 o 
   1  -6   1     3468.53     3428.57     45.89 o 
   2  -6   1        6.27        4.41      8.08 o 
   3  -6   1      256.85      290.86     25.50 o 
   4  -6   1        7.62        9.87      9.98 o 
   5  -6   1       21.08       25.68     28.15 o 
   6  -6   1     2079.76     1970.24     47.88 o 
   7  -6   1     1343.33     1281.61     40.47 o 
   8  -6   1      264.40      269.22     25.20 o 
   9  -6   1      203.73      183.05     26.16 o 
  10  -6   1      584.56      511.99     89.73 o 
  11  -6   1      480.26      414.35     45.67 o 
 -11  -5   1      916.93      900.74     44.06 o 
 -10  -5   1     3441.28     3540.62     87.90 o 
  -9  -5   1      418.51      455.21     19.66 o 
  -8  -5   1     3513.49     3668.20     59.02 o 
  -7  -5   1     5801.89     5701.70    104.13 o 
  -6  -5   1      724.48      631.81     17.38 o 
  -5  -5   1     8498.06     8527.86    114.91 o 
  -4  -5   1     7101.43     7166.33     81.37 o 
  -3  -5   1    16455.09    15064.39    202.31 o 
  -2  -5   1     2846.35     2934.22     75.97 o 
  -1  -5   1     4950.14     4932.89    109.72 o 
   0  -5   1      164.97      203.37     16.23 o 
   1  -5   1     1281.86     1416.95     29.47 o 
   2  -5   1     1265.27     1180.08     21.60 o 
   3  -5   1      380.46      413.81     13.60 o 
   4  -5   1     1957.48     2003.91     32.03 o 
   5  -5   1     5580.06     5438.60     89.06 o 
   6  -5   1       83.33       72.98     35.68 o 
   7  -5   1      151.07      154.31     20.25 o 
   8  -5   1      302.38      296.53     34.71 o 
   9  -5   1      210.83      163.18     51.69 o 
  10  -5   1     1773.36     1724.63     54.46 o 
  11  -5   1      455.06      430.19     36.15 o 
  12  -5   1      809.01      616.18     62.54 o 
 -14  -4   1       17.19       -5.80     35.03 o 
 -13  -4   1      800.98      801.87     50.51 o 
 -12  -4   1      505.87      486.15     39.33 o 
 -11  -4   1     4244.54     4472.95    109.61 o 
 -10  -4   1      569.32      487.87     32.02 o 
  -9  -4   1       10.02        2.71     11.75 o 
  -8  -4   1     3164.83     3201.58     82.32 o 
  -7  -4   1      181.00      222.68     12.69 o 
  -6  -4   1    14999.30    14979.09    206.11 o 
  -5  -4   1     3943.81     3966.76     57.68 o 
  -4  -4   1      914.41      836.92     14.76 o 
  -3  -4   1     4005.80     4253.01     59.06 o 
  -2  -4   1      136.60      131.08      5.52 o 
  -1  -4   1     7177.88     6977.66     97.71 o 
   0  -4   1      497.98      472.29     22.89 o 
   1  -4   1      853.76      810.52     19.03 o 
   2  -4   1      196.09      195.93     19.34 o 
   3  -4   1      622.56      503.62     20.86 o 
   4  -4   1       81.12       89.17      8.47 o 
   5  -4   1     2151.53     2087.40     43.81 o 
   6  -4   1      933.73     1000.98     41.48 o 
   7  -4   1     6958.62     6721.59    108.32 o 
   8  -4   1      504.91      484.82     35.57 o 
   9  -4   1      872.47      860.96     34.95 o 
  10  -4   1      546.63      476.35     31.76 o 
  11  -4   1        4.42        4.30     23.42 o 
  12  -4   1      475.45      440.68     37.91 o 
 -15  -3   1      360.50      340.01     50.51 o 
 -14  -3   1     1110.60     1167.46     66.41 o 
 -13  -3   1        4.43      -11.18     30.52 o 
 -12  -3   1     1077.65     1012.93     50.51 o 
 -11  -3   1      391.23      456.28     35.68 o 
 -10  -3   1      600.79      557.29     33.10 o 
  -9  -3   1     1146.32     1239.02     45.35 o 
  -8  -3   1     1689.28     1655.30     36.00 o 
  -7  -3   1     1089.16     1136.43     24.90 o 
  -6  -3   1    28912.38    28863.63    464.34 o 
  -5  -3   1       51.02       61.12      7.37 o 
  -4  -3   1    13521.52    13707.56    231.58 o 
  -3  -3   1     3275.70     3154.33     44.74 o 
  -2  -3   1        8.48       12.88      4.70 o 
  -1  -3   1      887.96      934.40     13.93 o 
   0  -3   1     4720.21     5098.60     71.87 o 
   1  -3   1      516.30      630.40     27.72 o 
   2  -3   1    12240.69    12301.49    163.40 o 
   3  -3   1     1937.34     2294.30     31.16 o 
   4  -3   1      125.85      112.23      7.77 o 
   5  -3   1     2158.36     2029.77     30.15 o 
   6  -3   1      170.39      188.00     19.34 o 
   7  -3   1     3491.95     3250.38     61.46 o 
   8  -3   1      614.13      597.77     26.29 o 
   9  -3   1     2495.63     2442.37     99.72 o 
  10  -3   1       93.38      101.88     30.09 o 
  11  -3   1     1074.98     1095.84     44.44 o 
  12  -3   1       65.59       59.39     26.50 o 
  13  -3   1      224.14      247.59     56.74 o 
 -15  -2   1      371.55      332.27     53.52 o 
 -14  -2   1     1742.15     1780.84     79.74 o 
 -13  -2   1      890.70      796.50     53.09 o 
 -12  -2   1     1465.38     1523.37     61.90 o 
 -11  -2   1       17.51       48.65     17.84 o 
 -10  -2   1     1848.46     1963.36     69.20 o 
  -9  -2   1     2266.44     2134.89     46.14 o 
  -8  -2   1     2140.00     2104.26     65.44 o 
  -7  -2   1     7733.65     7860.07     90.72 o 
  -6  -2   1      221.28      276.74     10.16 o 
  -5  -2   1     3490.48     3905.94     56.34 o 
  -4  -2   1    10683.92    10477.68    136.77 o 
  -3  -2   1     5602.74     6510.39     86.24 o 
  -2  -2   1    91465.86    91760.23   1768.70 o 
  -1  -2   1     5812.90     6286.90    121.43 o 
   0  -2   1     1592.86     1753.08     27.16 o 
   1  -2   1    17773.21    18408.24    373.53 o 
   2  -2   1    39633.78    40696.57    519.03 o 
   3  -2   1      265.35      262.02      9.46 o 
   4  -2   1     2265.42     2353.73     31.43 o 
   5  -2   1    15799.15    15486.94    167.93 o 
   6  -2   1     5039.76     4889.08     78.71 o 
   7  -2   1     4330.05     4381.64     88.76 o 
   8  -2   1     4014.76     3924.29     71.93 o 
   9  -2   1      120.20      154.82     19.45 o 
  10  -2   1     4130.77     3931.46     77.69 o 
  11  -2   1     1415.65     1399.54     47.57 o 
  12  -2   1       62.36       41.40     24.65 o 
  13  -2   1      319.63      281.03     63.51 o 
 -15  -1   1      212.02      202.24     51.58 o 
 -14  -1   1       52.46       35.53     26.13 o 
 -13  -1   1      807.61      865.04     41.48 o 
 -12  -1   1       82.56       61.80     21.20 o 
 -11  -1   1     2545.20     2507.85    143.25 o 
 -10  -1   1     3447.02     3329.70    105.63 o 
  -9  -1   1      559.26      567.42     28.69 o 
  -8  -1   1     1905.57     1789.11     40.49 o 
  -7  -1   1     2371.08     2375.53     45.29 o 
  -6  -1   1    15314.95    14451.99    156.84 o 
  -5  -1   1     8999.47     8546.78     94.81 o 
  -4  -1   1       24.70       33.65      4.13 o 
  -3  -1   1     6004.59     6603.81    105.90 o 
  -2  -1   1     8895.27     9502.68    122.18 o 
  -1  -1   1      969.23     1108.14     23.43 o 
   0  -1   1     4963.15     5079.35     68.20 o 
   1  -1   1     1192.72     1403.08     21.91 o 
   2  -1   1     2127.00     2124.63     47.93 o 
   3  -1   1     6458.78     6511.59     87.90 o 
   4  -1   1        6.65        3.63      4.25 o 
   5  -1   1      459.58      471.23     11.49 o 
   6  -1   1     5256.94     5384.95     64.46 o 
   7  -1   1    16346.03    16261.84    224.41 o 
   8  -1   1     2121.26     2014.75     45.12 o 
   9  -1   1    14583.60    14520.13    208.36 o 
  10  -1   1     1711.46     1661.95    139.05 o 
  11  -1   1       23.84       18.73     20.74 o 
  12  -1   1      923.70      924.01    128.42 o 
  13  -1   1       26.90       38.58     25.14 o 
  14  -1   1      216.50      245.25     51.69 o 
 -14   0   1     1224.81     1188.40     50.62 o 
 -13   0   1      198.25      171.34     30.73 o 
 -12   0   1     1185.36     1225.26     43.98 o 
 -11   0   1     2410.14     2395.48     57.31 o 
 -10   0   1      335.61      338.46     37.07 o 
  -9   0   1     1532.04     1532.48     59.96 o 
  -8   0   1      831.98      775.31     26.43 o 
  -7   0   1      184.23      185.87     14.44 o 
  -6   0   1     3074.06     3065.46     52.83 o 
  -5   0   1     5378.72     5547.81     82.09 o 
  -4   0   1     2065.02     2065.37     35.31 o 
  -3   0   1     6076.89     6197.27     85.60 o 
  -2   0   1    20945.98    22314.91    499.16 o 
  -1   0   1      264.10      295.73      9.03 o 
   2   0   1    23977.38    25200.67    463.16 o 
   3   0   1     4809.77     5304.70    106.82 o 
   4   0   1     8048.24     7601.13    105.67 o 
   5   0   1       53.08       84.96      8.12 o 
   6   0   1     3673.93     3847.35     77.57 o 
   7   0   1     1545.45     1558.81     39.33 o 
   8   0   1     1132.43     1052.06     31.15 o 
   9   0   1     6132.31     6243.33    113.80 o 
  10   0   1      262.56      270.62     23.86 o 
  11   0   1     1041.14     1130.97     38.97 o 
  12   0   1      929.60      887.28     39.06 o 
  13   0   1        0.08       -1.31     23.87 o 
  14   0   1      356.82      362.40     35.58 o 
 -14   1   1      197.36      151.83     32.55 o 
 -13   1   1        3.62        0.43     26.60 o 
 -12   1   1     2276.52     2248.89     60.05 o 
 -11   1   1      680.49      751.54     35.18 o 
 -10   1   1     1705.50     1657.24     87.37 o 
  -9   1   1     5882.94     6051.31    101.98 o 
  -8   1   1     1395.64     1280.10     55.13 o 
  -7   1   1    13783.93    13592.95    190.51 o 
  -6   1   1      236.90      234.11     14.55 o 
  -5   1   1       30.94       31.93      8.13 o 
  -4   1   1     1084.94     1261.41     75.55 o 
  -2   1   1     7381.95     7822.94    146.58 o 
  -1   1   1      419.87      499.88     10.15 o 
   0   1   1      125.99      143.14      6.23 o 
   1   1   1      198.42      236.20      7.52 o 
   2   1   1     3046.78     3233.72     61.68 o 
   3   1   1     4909.27     5547.11    149.16 o 
   4   1   1     2748.79     2676.54     42.21 o 
   5   1   1      147.37      185.13     10.93 o 
   6   1   1    32649.52    31901.20    416.67 o 
   7   1   1       15.45       17.57      9.94 o 
   8   1   1     8218.48     8328.41    223.84 o 
   9   1   1      306.12      304.94     19.85 o 
  10   1   1     4347.22     4306.07     78.51 o 
  11   1   1     2353.95     2369.40     55.91 o 
  12   1   1        2.53        5.14     18.98 o 
  13   1   1      493.36      486.04     34.74 o 
  14   1   1        0.58        4.08     35.46 o 
  15   1   1        5.89       -4.94     45.99 o 
 -13   2   1      115.66       78.08     29.77 o 
 -12   2   1      569.65      538.58     34.12 o 
 -11   2   1      178.76      152.19     24.77 o 
 -10   2   1     5996.13     5794.04    101.24 o 
  -9   2   1     2377.80     2362.36     82.21 o 
  -8   2   1        7.72        1.53     13.24 o 
  -7   2   1     8718.73     8416.89    126.24 o 
  -6   2   1      716.34      733.30     37.40 o 
  -5   2   1    18317.59    17614.92    237.47 o 
  -4   2   1      193.99      188.47     11.69 o 
  -3   2   1    15516.53    15826.89    231.24 o 
  -2   2   1       80.89      114.70      4.85 o 
  -1   2   1      408.53      456.82      9.40 o 
   0   2   1     1508.92     1743.51     21.28 o 
   1   2   1      498.07      544.51     13.22 o 
   2   2   1    10283.54    10839.80    197.51 o 
   3   2   1     4960.82     5019.14     67.48 o 
   4   2   1     2156.12     2126.05     76.08 o 
   5   2   1     2749.23     2637.34     40.67 o 
   6   2   1      184.43      132.45      8.12 o 
   7   2   1      963.47     1033.91     26.40 o 
   8   2   1     8045.55     7958.46    118.34 o 
   9   2   1       75.75       86.71     13.96 o 
  10   2   1     3745.23     3882.65    148.83 o 
  11   2   1       65.33       48.31     20.74 o 
  12   2   1     1635.63     1542.71     64.26 o 
  13   2   1     1169.82     1229.35     63.83 o 
  14   2   1      474.95      424.26     49.43 o 
  15   2   1      331.72      281.76     50.51 o 
 -13   3   1      373.56      374.02     38.66 o 
 -12   3   1        0.99        5.34     24.90 o 
 -11   3   1     1643.18     1574.52     51.27 o 
 -10   3   1     3561.44     3488.70     72.44 o 
  -9   3   1      991.60     1034.57     35.67 o 
  -8   3   1     3715.53     3580.16    112.94 o 
  -7   3   1      152.83      160.65     15.85 o 
  -6   3   1      664.95      578.05     30.30 o 
  -5   3   1     1381.29     1362.48     21.59 o 
  -4   3   1     1972.95     2345.53     31.92 o 
  -3   3   1     2175.90     2161.42     29.10 o 
  -2   3   1     5628.84     5483.11     71.94 o 
  -1   3   1        1.43       25.71      4.56 o 
   0   3   1     6905.07     7264.39    104.82 o 
   1   3   1       29.28       47.31      5.72 o 
   2   3   1      472.84      637.07     15.69 o 
   3   3   1    10124.02    10271.55    341.94 o 
   4   3   1      229.27      194.68      8.49 o 
   5   3   1    14733.67    14774.16    226.31 o 
   6   3   1    14233.23    14269.23    243.51 o 
   7   3   1     8036.97     7859.45    139.91 o 
   8   3   1       62.92       48.89      9.95 o 
   9   3   1      575.68      605.22     31.59 o 
  10   3   1      570.30      566.32     33.31 o 
  11   3   1     2163.25     2059.38     67.49 o 
  12   3   1     1958.37     1799.54     65.34 o 
  13   3   1        8.26        4.73     31.38 o 
  14   3   1      336.03      406.63     47.50 o 
  15   3   1      467.79      458.86     54.16 o 
 -12   4   1      225.22      156.21     63.94 o 
 -11   4   1      534.10      506.21     34.11 o 
 -10   4   1      234.29      167.16     24.26 o 
  -9   4   1     3416.51     3467.12     71.57 o 
  -8   4   1     2545.51     2605.35     57.01 o 
  -7   4   1     1950.68     1883.02    104.77 o 
  -6   4   1    11860.16    11410.19    172.37 o 
  -5   4   1     6527.66     6120.44    131.75 o 
  -4   4   1     3024.96     3032.11     40.98 o 
  -3   4   1    14196.10    15344.01    166.54 o 
  -2   4   1      174.14      147.67     17.07 o 
  -1   4   1     6942.36     6576.38     74.71 o 
   0   4   1       56.20       57.75      5.49 o 
   1   4   1    13378.52    14125.47    314.22 o 
   2   4   1      604.37      604.99     16.03 o 
   3   4   1     4461.15     4113.08     89.41 o 
   4   4   1     2819.07     2778.26     37.09 o 
   5   4   1       16.26       21.56      6.43 o 
   6   4   1    17669.64    18062.88    409.43 o 
   7   4   1     2097.43     2112.99     60.61 o 
   8   4   1     3237.87     3358.77     55.00 o 
   9   4   1     2052.37     1945.13     43.95 o 
  10   4   1      321.42      341.94     28.37 o 
  11   4   1     2631.43     2806.67     78.23 o 
  12   4   1      273.81      267.58     34.39 o 
  13   4   1     1424.80     1445.56     63.62 o 
  14   4   1       25.22       15.04     31.38 o 
 -12   5   1      337.36      296.52     36.99 o 
 -11   5   1        4.63        7.56     23.68 o 
 -10   5   1     2154.73     2239.59     59.77 o 
  -9   5   1      630.88      600.06     32.19 o 
  -8   5   1      951.59      950.93     35.23 o 
  -7   5   1      297.27      343.30     44.38 o 
  -6   5   1     2692.18     2496.25     60.50 o 
  -5   5   1     4629.40     4608.69    153.35 o 
  -4   5   1     3005.18     2996.03     41.76 o 
  -3   5   1     1195.42     1100.16     23.09 o 
  -2   5   1      174.31      225.42     10.04 o 
  -1   5   1     3071.56     3231.03     62.54 o 
   0   5   1      445.95      505.58     12.29 o 
   1   5   1     2005.00     2008.61     31.65 o 
   2   5   1        3.22       -1.06      6.29 o 
   3   5   1    24241.47    24051.62    368.48 o 
   4   5   1      569.41      515.73     17.09 o 
   5   5   1    27139.48    25683.44    547.08 o 
   6   5   1     1197.99     1321.67     26.05 o 
   7   5   1     3621.61     3584.62     79.63 o 
   8   5   1      643.45      612.20     23.21 o 
   9   5   1      260.54      276.95     17.01 o 
  10   5   1     1201.54     1246.76     45.78 o 
  11   5   1      961.13      896.01     43.63 o 
 -11   6   1       64.37       23.76     28.49 o 
 -10   6   1      474.72      517.21     35.48 o 
  -9   6   1        0.40       -2.12     20.24 o 
  -8   6   1     4422.67     4283.26     83.59 o 
  -7   6   1      138.93      133.34     20.86 o 
  -6   6   1     2265.17     2219.47    122.29 o 
  -5   6   1     1292.33     1263.67     35.77 o 
  -4   6   1      202.15      208.81     36.00 o 
  -3   6   1      334.52      410.41     14.88 o 
  -2   6   1     1028.86      974.32     26.78 o 
  -1   6   1      115.49      149.35     12.87 o 
   0   6   1       38.36       27.71      6.67 o 
   1   6   1     1839.40     1764.24     54.17 o 
   2   6   1     3004.73     3114.59     68.88 o 
   3   6   1      986.59     1023.99     25.84 o 
   4   6   1      160.55      160.08     11.74 o 
   5   6   1     2346.84     2303.50     43.77 o 
   6   6   1     6672.12     6720.41     78.93 o 
   7   6   1    10454.11    10562.12    120.11 o 
   8   6   1        3.55        6.88     14.40 o 
   9   6   1      611.35      561.59     32.67 o 
  10   6   1     2176.62     2311.49     67.27 o 
 -10   7   1       23.77       13.28     28.90 o 
  -9   7   1      241.09      202.81     33.10 o 
  -8   7   1      152.03      151.57     24.34 o 
  -7   7   1       17.37        3.85     18.43 o 
  -6   7   1     1581.28     1519.91     43.45 o 
  -5   7   1       86.85       67.23     17.41 o 
  -4   7   1     6236.98     5890.31     96.76 o 
  -3   7   1       15.35       14.14     10.12 o 
  -2   7   1       75.51       89.22     10.90 o 
  -1   7   1      502.25      477.10     15.66 o 
   0   7   1     6887.78     6707.38     87.20 o 
   1   7   1     1095.04     1150.94     57.66 o 
   2   7   1    12456.52    12023.43    168.27 o 
   3   7   1     5544.07     5593.63     87.03 o 
   4   7   1     6582.52     6610.20    100.18 o 
   5   7   1     1003.91      902.42     26.47 o 
   6   7   1      559.72      516.17     20.89 o 
   7   7   1     1389.05     1316.87     34.20 o 
   8   7   1      622.29      696.32     27.32 o 
   9   7   1     3572.26     3667.87    133.90 o 
  10   7   1      599.93      645.84     37.18 o 
  -9   8   1      767.47      840.81     78.98 o 
  -8   8   1      792.49      772.38    108.21 o 
  -7   8   1      406.31      425.23     31.38 o 
  -6   8   1      584.33      470.10     28.98 o 
  -5   8   1       29.64       13.66     17.47 o 
  -4   8   1      553.86      580.05     27.08 o 
  -3   8   1      339.63      328.41     23.10 o 
  -2   8   1      218.41      222.41     30.61 o 
  -1   8   1      213.61      205.25     12.97 o 
   0   8   1     1278.73     1221.09     32.37 o 
   1   8   1      624.37      602.03     23.68 o 
   2   8   1      442.42      468.16     20.98 o 
   3   8   1     3636.62     3477.96     62.40 o 
   4   8   1     7762.70     7503.02    114.05 o 
   5   8   1     4991.69     5083.25     83.52 o 
   6   8   1     1386.92     1416.03     36.48 o 
   7   8   1      101.12      116.73     15.37 o 
   8   8   1     1918.03     1927.59     44.83 o 
   9   8   1      165.61      157.48     19.25 o 
  10   8   1     6231.97     6503.42    141.42 o 
  11   8   1      191.17      178.04     22.39 o 
  -8   9   1      198.72      166.93     32.04 o 
  -7   9   1      341.78      297.12     30.53 o 
  -6   9   1      979.05      990.91     41.77 o 
  -5   9   1      504.06      498.98     29.50 o 
  -4   9   1       14.29        8.69     18.01 o 
  -3   9   1      323.95      330.12     35.25 o 
  -2   9   1      495.12      511.69     32.45 o 
  -1   9   1      116.19      117.82     16.89 o 
   0   9   1      527.86      527.87     39.87 o 
   1   9   1      552.78      545.17     24.72 o 
   2   9   1     9108.54     9314.70    139.42 o 
   3   9   1      239.90      252.86     22.24 o 
   4   9   1      123.94       97.20     18.81 o 
   5   9   1       44.28       21.90     13.03 o 
   6   9   1        7.30       -3.13     12.68 o 
   7   9   1     1815.44     1818.35     43.99 o 
   8   9   1      879.36      864.89     33.64 o 
   9   9   1      781.07      779.39     35.89 o 
  10   9   1     2333.95     2471.62     57.83 o 
  11   9   1       24.48       20.16     20.86 o 
  12   9   1     1614.05     1685.85     78.23 o 
  13   9   1      697.40      670.34     57.81 o 
  14   9   1       12.69        8.81     36.75 o 
  -7  10   1       13.73       -7.09     41.05 o 
  -6  10   1        0.02       -3.01     35.03 o 
  -5  10   1        6.01       -3.22     34.82 o 
  -4  10   1       31.82       -3.87     31.38 o 
  -3  10   1      354.92      222.66     35.46 o 
  -2  10   1      384.83      347.96     39.55 o 
  -1  10   1       19.97       15.66     16.77 o 
   0  10   1       47.25       42.86     17.51 o 
   1  10   1      425.98      384.20     23.64 o 
   2  10   1     2404.95     2345.03     52.54 o 
   3  10   1       23.62       24.18     16.17 o 
   4  10   1     2769.88     2660.22     56.58 o 
   5  10   1      832.95      825.98     35.03 o 
   6  10   1       12.19        4.23     14.87 o 
   7  10   1     1948.95     1732.67     45.24 o 
   8  10   1        2.00        2.13     16.63 o 
   9  10   1     3441.79     3507.27     72.08 o 
  10  10   1       35.59       16.24     18.16 o 
  11  10   1      552.64      573.86     33.63 o 
  12  10   1      983.89     1008.97     43.32 o 
  13  10   1      548.93      576.42     54.16 o 
  14  10   1      289.97      265.21     48.57 o 
  -6  11   1       14.73       23.64     44.92 o 
  -5  11   1       34.41       15.69     40.41 o 
  -4  11   1       55.75       76.73     38.90 o 
  -3  11   1        4.08       -2.15     33.31 o 
  -2  11   1       12.38       -2.58     30.95 o 
  -1  11   1      974.67      894.51     36.11 o 
   0  11   1      226.58      222.38     30.95 o 
   1  11   1     1185.35     1194.18     40.36 o 
   2  11   1      245.07      226.80     22.32 o 
   3  11   1      689.24      614.14     30.03 o 
   4  11   1     1189.57     1201.92     39.35 o 
   5  11   1      870.15      779.77     40.84 o 
   6  11   1     1524.25     1614.19     45.42 o 
   7  11   1      682.22      700.02     31.22 o 
   8  11   1     1287.92     1376.06     43.20 o 
   9  11   1     1542.49     1544.68     47.00 o 
  10  11   1      601.56      503.27     48.79 o 
  11  11   1     2014.98     2110.40     58.97 o 
  12  11   1        5.33       -2.43     25.14 o 
  13  11   1      470.96      453.49     56.31 o 
  -5  12   1       56.91       23.64     47.07 o 
  -4  12   1        1.15        9.03     40.84 o 
  -3  12   1       11.75       -0.43     37.83 o 
  -2  12   1       18.88       -2.36     35.46 o 
  -1  12   1       82.10       55.88     35.68 o 
   0  12   1        0.72        5.96     21.67 o 
   1  12   1      244.19      292.84     32.45 o 
   2  12   1     1360.80     1300.80    119.17 o 
   3  12   1     1314.72     1317.97     43.65 o 
   4  12   1      516.31      470.50     29.25 o 
   5  12   1      701.45      751.31     34.53 o 
   6  12   1      975.91      946.62     47.93 o 
   7  12   1      603.08      585.33     40.51 o 
   8  12   1     1638.49     1485.19     46.84 o 
   9  12   1       25.64       28.80     20.36 o 
  10  12   1       95.94      119.67     25.68 o 
  11  12   1      633.72      585.49     44.49 o 
  12  12   1      316.90      353.87     48.57 o 
  13  12   1     1318.49     1478.57    137.66 o 
  -3  13   1      159.36      168.28     49.65 o 
  -2  13   1      144.71      155.17     47.07 o 
  -1  13   1      369.02      385.14     52.01 o 
   0  13   1        0.16       -1.93     36.75 o 
   1  13   1      174.71      194.84     28.37 o 
   2  13   1        0.01       -0.49     21.88 o 
   3  13   1        5.36       -3.80     22.41 o 
   4  13   1     1059.88     1005.88     75.87 o 
   5  13   1     1324.15     1293.07     46.57 o 
   6  13   1       12.72       18.61     21.87 o 
   7  13   1     1637.13     1460.51     49.15 o 
   8  13   1      401.96      373.90     72.64 o 
   9  13   1      612.45      627.00     66.41 o 
  10  13   1      346.27      325.76     32.66 o 
  11  13   1      465.37      502.35     36.71 o 
  12  13   1      146.73      118.38     32.12 o 
  -1  14   1      377.47      357.85     56.74 o 
   0  14   1      266.24      249.52     51.80 o 
   1  14   1      292.74      305.91     34.62 o 
   2  14   1       45.14       40.23     26.04 o 
   3  14   1      638.27      723.51     42.12 o 
   4  14   1      269.71      273.94     32.25 o 
   5  14   1       30.72       13.06     25.07 o 
   6  14   1      759.46      740.87     39.53 o 
   7  14   1      313.99      241.79     30.52 o 
   8  14   1       81.85       35.90     26.82 o 
   9  14   1      546.31      510.65     76.51 o 
  10  14   1      349.63      311.75     58.46 o 
  11  14   1      640.82      643.05     57.17 o 
   2  15   1       99.50       90.29     33.49 o 
   3  15   1      715.38      744.18     45.22 o 
   4  15   1      177.37      148.54     33.51 o 
   5  15   1      588.66      612.46     40.80 o 
   6  15   1      535.79      482.03     37.68 o 
   7  15   1       29.04       10.72     29.24 o 
   8  15   1     1097.53     1075.68     74.15 o 
  -6 -15   2       62.01       48.14     40.62 o 
  -5 -15   2      425.40      413.08     38.54 o 
  -4 -15   2       28.87       16.61     32.14 o 
 -10 -14   2      579.77      674.35     42.18 o 
  -9 -14   2      157.22      145.61     30.32 o 
  -8 -14   2      142.05      122.64     29.04 o 
  -7 -14   2       25.73       25.48     25.72 o 
  -6 -14   2        1.81        3.42     26.59 o 
  -5 -14   2      171.36      182.67     39.01 o 
  -4 -14   2       13.81        7.35     26.26 o 
  -3 -14   2      248.44      252.15     33.79 o 
  -2 -14   2       19.41        2.45     29.25 o 
  -1 -14   2      159.74      151.29     33.76 o 
   0 -14   2      132.58      184.19     46.64 o 
 -12 -13   2       18.48       15.47     43.20 o 
 -11 -13   2      597.38      623.03     39.17 o 
 -10 -13   2      673.79      637.12     51.47 o 
  -9 -13   2        7.87        5.10     25.37 o 
  -8 -13   2     1329.00     1380.27     50.81 o 
  -7 -13   2       58.39       53.20     23.87 o 
  -6 -13   2      555.84      434.64     32.61 o 
  -5 -13   2      496.50      580.01     71.46 o 
  -4 -13   2        2.12      -14.18     22.31 o 
  -3 -13   2      160.35      129.78     26.07 o 
  -2 -13   2       33.53       57.00     24.77 o 
  -1 -13   2       90.71       79.79     27.41 o 
   0 -13   2      145.13      127.52     29.71 o 
   1 -13   2      112.63       72.43     42.55 o 
   2 -13   2      397.92      348.17     55.23 o 
 -13 -12   2      221.34      136.05     45.99 o 
 -12 -12   2       72.97       73.40     28.39 o 
 -11 -12   2      935.20      973.31     44.81 o 
 -10 -12   2        6.28        9.38     22.87 o 
  -9 -12   2     1454.61     1270.89     47.02 o 
  -8 -12   2      234.09      191.76     54.48 o 
  -7 -12   2       97.62       62.81     20.74 o 
  -6 -12   2      467.01      502.80     31.04 o 
  -5 -12   2      146.67      121.69     23.78 o 
  -4 -12   2       99.56       68.67     20.67 o 
  -3 -12   2      311.01      369.60     33.31 o 
  -2 -12   2      307.41      263.97     26.47 o 
  -1 -12   2      461.47      372.60     29.85 o 
   0 -12   2       64.83       43.18     23.81 o 
   1 -12   2      174.64      176.88     38.26 o 
   2 -12   2      271.24      324.10     48.36 o 
   3 -12   2      585.18      526.99     52.87 o 
   4 -12   2      483.67      362.36     54.81 o 
 -13 -11   2       43.42        4.08     41.48 o 
 -12 -11   2      492.58      463.29     34.27 o 
 -11 -11   2      171.30      173.43     30.95 o 
 -10 -11   2     1783.24     1873.38     53.71 o 
  -9 -11   2     1454.56     1587.41     49.00 o 
  -8 -11   2     2181.41     2103.86     54.31 o 
  -7 -11   2      200.42      194.07     22.72 o 
  -6 -11   2      212.18      238.27     83.93 o 
  -5 -11   2      415.42      371.32     26.94 o 
  -4 -11   2       86.44       34.44     18.54 o 
  -3 -11   2       88.15       93.61     24.72 o 
  -2 -11   2      309.97      302.80     52.23 o 
  -1 -11   2      459.55      471.73     28.06 o 
   0 -11   2      634.10      619.75     31.46 o 
   1 -11   2       39.41        9.49     19.68 o 
   2 -11   2       21.56       15.69     33.10 o 
   3 -11   2      781.06      777.80     57.60 o 
   4 -11   2      539.91      560.52     54.16 o 
   5 -11   2      816.35      731.81     63.62 o 
   6 -11   2      761.88      827.45     67.92 o 
 -14 -10   2       30.71        0.64     42.12 o 
 -13 -10   2      370.55      557.72     54.16 o 
 -12 -10   2      392.41      374.84     43.41 o 
 -11 -10   2      307.16      226.19     27.29 o 
 -10 -10   2      921.53      891.99    100.91 o 
  -9 -10   2      208.16      224.50     39.55 o 
  -8 -10   2      956.03     1092.99     37.77 o 
  -7 -10   2     1286.77     1272.53     40.29 o 
  -6 -10   2     1020.50      925.74    110.47 o 
  -5 -10   2       24.50       14.07     15.82 o 
  -4 -10   2     1374.64     1461.52     65.66 o 
  -3 -10   2     3038.74     2691.29     58.38 o 
  -2 -10   2     1428.97     1304.13     39.82 o 
  -1 -10   2      286.34      390.50     23.74 o 
   0 -10   2     2227.03     2390.01     71.68 o 
   1 -10   2       51.36       16.97     17.04 o 
   2 -10   2     1261.79     1203.13     61.68 o 
   3 -10   2       10.28        9.24     27.30 o 
   4 -10   2      115.76      180.32     35.68 o 
   5 -10   2      241.14      193.43     39.98 o 
   6 -10   2      446.13      392.66     52.23 o 
   7 -10   2      566.42      505.28     59.53 o 
 -14  -9   2      720.19      765.55     63.83 o 
 -13  -9   2      879.50      923.52     61.47 o 
 -12  -9   2       77.56       27.51     31.16 o 
 -11  -9   2     1649.87     1811.71     51.19 o 
 -10  -9   2        0.23        4.61     18.45 o 
  -9  -9   2     2694.57     2646.43     75.65 o 
  -8  -9   2      169.79      205.04     36.32 o 
  -7  -9   2      140.57       85.05     16.77 o 
  -6  -9   2        3.23       -4.98     13.52 o 
  -5  -9   2      515.34      509.11     49.11 o 
  -4  -9   2      180.76      151.85     18.01 o 
  -3  -9   2       23.76       41.45     15.56 o 
  -2  -9   2      329.85      399.58     49.97 o 
  -1  -9   2     5769.92     5400.05     90.32 o 
   0  -9   2       34.87        8.41     14.07 o 
   1  -9   2      370.98      382.49     23.38 o 
   2  -9   2      585.37      623.11     27.93 o 
   3  -9   2        0.91       17.84     26.44 o 
   4  -9   2     3516.27     3527.73     71.48 o 
   5  -9   2        1.60        2.61     20.90 o 
   6  -9   2      365.04      417.68     32.22 o 
   7  -9   2      273.34      306.68     31.52 o 
   8  -9   2      173.56      153.84     30.66 o 
 -11  -8   2     1798.95     1772.78     92.20 o 
 -10  -8   2      140.24      138.73     19.66 o 
  -9  -8   2      778.40      767.38     30.49 o 
  -8  -8   2      163.31      187.77     19.22 o 
  -7  -8   2     5102.09     4610.78     79.91 o 
  -6  -8   2       15.86       39.61     13.90 o 
  -5  -8   2      495.97      511.63     34.71 o 
  -4  -8   2      248.33      249.48     17.31 o 
  -3  -8   2      510.70      516.14     23.13 o 
  -2  -8   2     3035.16     3161.89     59.09 o 
  -1  -8   2     1624.87     1690.96     39.28 o 
   0  -8   2     6053.41     5598.05    108.21 o 
   1  -8   2     1041.73      963.99     27.39 o 
   2  -8   2      289.57      322.58     19.45 o 
   3  -8   2      116.32      116.10     15.26 o 
   4  -8   2     5636.67     5467.05     93.80 o 
   5  -8   2        0.65       -4.20     18.39 o 
   6  -8   2     1441.97     1511.93     47.03 o 
   7  -8   2       24.42       -9.78     22.56 o 
   8  -8   2      356.58      352.76     46.96 o 
   9  -8   2      551.94      487.12     79.41 o 
 -10  -7   2      100.89       65.55     23.64 o 
  -9  -7   2     1428.47     1494.57     52.66 o 
  -8  -7   2       60.55       43.80     14.47 o 
  -7  -7   2      848.15      876.47     55.45 o 
  -6  -7   2       34.85       25.01     11.50 o 
  -5  -7   2     3883.63     3563.04     62.31 o 
  -4  -7   2      594.35      566.13     21.76 o 
  -3  -7   2     1272.70     1436.08     35.46 o 
  -2  -7   2     3477.23     3250.10     57.51 o 
  -1  -7   2      268.72      280.32     22.57 o 
   0  -7   2     3485.82     3643.99     62.80 o 
   1  -7   2     4130.11     4167.11     60.63 o 
   2  -7   2     4521.99     4229.58     57.17 o 
   3  -7   2     7137.05     7234.47     89.13 o 
   4  -7   2      137.99      122.76     20.42 o 
   5  -7   2      996.52     1001.54     35.16 o 
   6  -7   2      502.20      490.76     27.72 o 
   7  -7   2        0.96       -0.71     18.27 o 
   8  -7   2      723.92      671.79     50.51 o 
   9  -7   2       72.73       31.13     26.82 o 
  10  -7   2      110.50      102.20     30.50 o 
 -10  -6   2      409.51      517.32     32.88 o 
  -9  -6   2     1234.35     1302.64     47.07 o 
  -8  -6   2      165.91      142.28     21.06 o 
  -7  -6   2      698.19      619.73     49.22 o 
  -6  -6   2      766.34      637.67     15.86 o 
  -5  -6   2      299.34      254.92     10.51 o 
  -4  -6   2     2180.64     2313.96     55.85 o 
  -3  -6   2      447.28      506.80     12.16 o 
  -2  -6   2      277.22      302.91     15.58 o 
  -1  -6   2     7686.40     7314.24    107.09 o 
   0  -6   2     4188.11     4134.14     75.76 o 
   1  -6   2      266.82      267.15     19.99 o 
   2  -6   2     2495.12     2473.93     36.94 o 
   3  -6   2     3686.92     3631.94     49.97 o 
   4  -6   2     6242.89     5918.78     74.77 o 
   5  -6   2    11920.35    11895.26    173.45 o 
   6  -6   2      375.61      376.43     24.38 o 
   7  -6   2      279.93      266.43     24.01 o 
   8  -6   2        3.47        7.52     18.46 o 
   9  -6   2      293.84      284.99     27.81 o 
  10  -6   2      378.54      342.28     34.19 o 
  11  -6   2        0.47       -8.29     28.58 o 
 -11  -5   2      525.12      627.79     39.33 o 
 -10  -5   2      177.17      172.58     24.72 o 
  -9  -5   2     1618.79     1653.47     66.63 o 
  -8  -5   2     1423.94     1427.35     54.16 o 
  -7  -5   2      113.24      109.44     11.28 o 
  -6  -5   2     1190.90     1118.92     24.09 o 
  -5  -5   2      100.54      118.21      7.66 o 
  -4  -5   2     1480.74     1331.36     21.21 o 
  -3  -5   2       51.17       24.27      5.03 o 
  -2  -5   2     8188.13     8545.18     95.60 o 
  -1  -5   2     1569.62     1550.66     36.97 o 
   0  -5   2       43.37       43.40      8.19 o 
   1  -5   2    16811.60    15642.53    210.00 o 
   2  -5   2     2961.83     2852.70     48.87 o 
   3  -5   2     8829.59     8652.86    100.33 o 
   4  -5   2     8952.69     8909.03    104.05 o 
   5  -5   2     5411.96     5239.60     86.60 o 
   6  -5   2     3208.14     3193.01     62.39 o 
   7  -5   2     1178.68     1184.38     38.17 o 
   8  -5   2       84.51       91.10     20.81 o 
   9  -5   2      121.18      122.61     24.15 o 
  10  -5   2       46.12       16.99     23.45 o 
  11  -5   2      150.68       89.94     29.40 o 
  12  -5   2       47.47       19.34     45.99 o 
 -14  -4   2      404.61      469.39     48.14 o 
 -13  -4   2     1143.97     1226.34     58.03 o 
 -12  -4   2     3025.94     3181.70     89.84 o 
 -11  -4   2       39.79       33.10     22.14 o 
 -10  -4   2     1085.54     1211.94     47.28 o 
  -9  -4   2       20.62       29.23     17.84 o 
  -8  -4   2        1.65        2.19     11.07 o 
  -7  -4   2      782.22      670.19     48.46 o 
  -6  -4   2     1528.27     1476.37     28.47 o 
  -5  -4   2     4214.02     4512.41     64.92 o 
  -4  -4   2     1331.42     1412.05     25.02 o 
  -3  -4   2     1752.53     1491.03     28.34 o 
  -2  -4   2       93.23       54.87      7.66 o 
  -1  -4   2      645.60      659.77     12.90 o 
   0  -4   2       36.34       45.14     17.52 o 
   1  -4   2     4122.19     4064.97     67.27 o 
   2  -4   2     1365.51     1553.10     30.23 o 
   3  -4   2    46164.93    44303.55    569.46 o 
   4  -4   2     5402.40     5220.15     64.37 o 
   5  -4   2     2762.28     2762.28     39.83 o 
   6  -4   2     2225.46     2258.51     74.26 o 
   7  -4   2      105.85      101.42     25.04 o 
   8  -4   2     2062.06     1973.88     49.68 o 
   9  -4   2        2.94       -4.51     18.26 o 
  10  -4   2       35.12       16.83     20.87 o 
  11  -4   2      299.13      284.05     30.41 o 
  12  -4   2       57.13       35.03     27.78 o 
 -15  -3   2      441.93      533.87     56.09 o 
 -14  -3   2       10.36      -19.34     36.32 o 
 -13  -3   2     1881.84     1945.47     75.22 o 
 -12  -3   2       66.44       49.00     29.01 o 
 -11  -3   2       61.91       53.30     23.21 o 
 -10  -3   2      690.85      681.52     38.90 o 
  -9  -3   2      932.83      835.19     38.04 o 
  -8  -3   2     5547.01     5701.73    144.96 o 
  -7  -3   2      405.15      439.50     17.30 o 
  -6  -3   2     1465.11     1477.13     43.31 o 
  -5  -3   2    13977.82    13709.31    179.02 o 
  -4  -3   2      540.20      481.11     12.82 o 
  -3  -3   2      766.38      776.87     15.63 o 
  -2  -3   2     1636.26     1620.41     21.69 o 
  -1  -3   2     3263.69     3087.93     36.88 o 
   0  -3   2    20248.91    19886.43    279.61 o 
   1  -3   2      557.92      501.90     13.64 o 
   2  -3   2     2075.75     2078.96     34.63 o 
   3  -3   2      819.35      808.44     42.23 o 
   4  -3   2      306.97      280.44     12.36 o 
   5  -3   2    26566.01    26053.06    278.02 o 
   6  -3   2    10406.11     9938.17    235.88 o 
   7  -3   2      734.09      713.45     32.88 o 
   8  -3   2     1765.01     1822.85     45.39 o 
   9  -3   2      114.37       86.01     19.83 o 
  10  -3   2      463.56      437.10     39.55 o 
  11  -3   2      412.72      437.99     39.55 o 
  12  -3   2      130.86       96.55     28.08 o 
  13  -3   2      664.12      818.42     67.49 o 
 -15  -2   2      349.34      320.02     48.57 o 
 -14  -2   2       20.24       14.40     39.12 o 
 -13  -2   2      868.47      794.14     53.09 o 
 -12  -2   2      784.68      779.52     48.79 o 
 -11  -2   2     1314.72     1332.87     41.73 o 
 -10  -2   2       72.17       41.97     15.42 o 
  -9  -2   2       25.56       18.88     13.22 o 
  -8  -2   2      103.36      122.92     13.82 o 
  -7  -2   2      167.95      197.57     11.73 o 
  -6  -2   2      236.45      281.95     11.19 o 
  -5  -2   2     1481.75     1688.54     28.75 o 
  -4  -2   2    12184.29    12070.05    156.98 o 
  -3  -2   2     5575.31     5196.89     96.93 o 
  -2  -2   2     1293.38     1168.23     19.10 o 
  -1  -2   2     2761.85     2869.35     37.22 o 
   0  -2   2    59378.62    60237.63    630.42 o 
   1  -2   2     5315.15     5213.17     93.06 o 
   2  -2   2    44160.58    43148.45    550.35 o 
   3  -2   2     6392.84     6919.06    160.22 o 
   4  -2   2    12152.01    11880.47    158.58 o 
   5  -2   2     7617.02     7652.66     87.91 o 
   6  -2   2       26.95        3.43      9.57 o 
   7  -2   2    13157.86    12493.08    271.34 o 
   8  -2   2        6.09        0.21     12.92 o 
   9  -2   2       52.64       42.62     16.85 o 
  10  -2   2       11.01       18.69     19.34 o 
  11  -2   2      211.21      263.16     42.45 o 
  12  -2   2       51.91       45.31     25.30 o 
  13  -2   2       54.38       41.15     29.85 o 
 -15  -1   2        4.92       10.75     45.99 o 
 -14  -1   2      226.05      221.91     34.39 o 
 -13  -1   2       43.92       22.89     22.34 o 
 -12  -1   2      393.59      386.63     28.30 o 
 -11  -1   2     1054.69     1020.65     37.19 o 
 -10  -1   2       36.62       29.40     15.88 o 
  -9  -1   2     5001.20     4863.89     82.80 o 
  -8  -1   2     3555.53     3337.44     60.78 o 
  -7  -1   2      834.53      813.17     24.04 o 
  -6  -1   2      517.87      486.52     12.25 o 
  -5  -1   2    15325.24    16151.05    269.12 o 
  -4  -1   2     6160.74     6169.56    104.15 o 
  -3  -1   2      392.44      405.51      8.53 o 
  -2  -1   2   136947.72   131880.30   1667.56 o 
  -1  -1   2    18183.68    17832.50    320.66 o 
   0  -1   2     5345.85     6087.83     65.59 o 
   1  -1   2      961.53     1067.39     18.23 o 
   2  -1   2      121.11      150.70     13.86 o 
   3  -1   2    15280.11    14968.98    269.19 o 
   4  -1   2    22248.37    21886.41    612.10 o 
   5  -1   2      692.47      736.71     15.14 o 
   6  -1   2    10618.19    10765.81    120.53 o 
   7  -1   2     1998.70     2103.92     44.07 o 
   8  -1   2     5254.61     5031.65     84.94 o 
   9  -1   2      368.65      411.77     23.33 o 
  10  -1   2     1273.04     1283.26     41.48 o 
  11  -1   2      910.75      909.20     42.45 o 
  12  -1   2      192.67      248.08     28.03 o 
  13  -1   2      907.75      882.61     61.58 o 
  14  -1   2       26.13       22.32     31.83 o 
 -14   0   2      398.82      315.52     34.82 o 
 -13   0   2      134.90      125.84     27.14 o 
 -12   0   2      612.81      524.04     30.89 o 
 -11   0   2       34.33       21.48     19.91 o 
 -10   0   2       52.80       46.78     16.82 o 
  -9   0   2      340.25      355.93     33.74 o 
  -8   0   2     2511.12     2475.36     54.38 o 
  -7   0   2     4443.49     4461.21     76.83 o 
  -6   0   2     2975.67     3193.38     54.35 o 
  -5   0   2     1513.58     1412.00     20.28 o 
  -4   0   2      405.56      419.01     12.24 o 
  -3   0   2     2377.13     2365.02     37.21 o 
  -2   0   2      795.08      829.65     15.48 o 
  -1   0   2    33356.11    35255.68    455.67 o 
   0   0   2    79865.88    74736.02    951.56 o 
   1   0   2    40756.07    40595.80   1405.48 o 
   2   0   2    80808.02    84670.39   1085.09 o 
   3   0   2       14.55       -7.63      7.63 o 
   5   0   2     9561.65     9592.46    106.41 o 
   6   0   2    14637.34    15234.76    166.67 o 
   7   0   2      407.73      445.86     13.85 o 
   8   0   2      194.31      201.68     26.01 o 
   9   0   2      983.20     1025.61     60.29 o 
  10   0   2     1003.14      979.77     34.96 o 
  11   0   2      593.51      602.14     31.68 o 
  12   0   2       88.63       77.58     22.92 o 
  13   0   2     1389.55     1275.70     47.64 o 
  14   0   2      144.48      150.39     30.46 o 
 -14   1   2       88.74       71.98     29.33 o 
 -13   1   2       19.47        7.06     24.09 o 
 -12   1   2      888.17      883.71     38.59 o 
 -11   1   2     1640.35     1576.71     61.58 o 
 -10   1   2      852.46      774.91     32.13 o 
  -9   1   2      400.12      360.07     49.00 o 
  -8   1   2      861.53      821.49     75.33 o 
  -7   1   2      152.09      175.68     15.11 o 
  -6   1   2       80.74       85.55     10.93 o 
  -5   1   2       31.72       50.01      8.43 o 
  -4   1   2     3646.42     3907.93     86.61 o 
  -3   1   2    19499.28    20242.21    378.91 o 
  -1   1   2     6410.31     6515.96     86.75 o 
   0   1   2    28112.80    29285.98    460.69 o 
   1   1   2    24880.08    25805.86    334.76 o 
   3   1   2     8119.13     7904.18    152.16 o 
   4   1   2     9280.58     9127.73    177.96 o 
   5   1   2     3594.43     3196.95     51.11 o 
   6   1   2       10.49       11.23      9.13 o 
   7   1   2     4250.73     3887.21     64.93 o 
   8   1   2       33.06       37.85     11.92 o 
   9   1   2     1127.90     1026.06     32.74 o 
  10   1   2        1.65        0.95     14.89 o 
  11   1   2     1114.71     1202.13     39.82 o 
  12   1   2     1096.67     1109.68     42.61 o 
  13   1   2        5.50        3.68     22.86 o 
  14   1   2      165.19      113.69     38.69 o 
 -13   2   2       19.96        7.40     27.92 o 
 -12   2   2        3.47        3.98     24.39 o 
 -11   2   2      914.25      950.75     39.24 o 
 -10   2   2      984.39      995.00     47.28 o 
  -9   2   2       92.96       88.26     17.41 o 
  -8   2   2        0.19       -2.26     13.68 o 
  -7   2   2     2014.37     1795.94     78.12 o 
  -6   2   2     1164.25     1119.26     29.01 o 
  -5   2   2      123.72      120.61     11.17 o 
  -4   2   2     2176.37     2019.33     37.22 o 
  -3   2   2    24531.30    23606.71    308.41 o 
  -2   2   2     3083.05     3332.88     39.05 o 
  -1   2   2   212158.98   204432.45   5017.07 o 
   0   2   2     2596.39     2766.52     31.93 o 
   1   2   2    38308.48    39442.55    502.15 o 
   2   2   2     1031.77      912.56     23.00 o 
   3   2   2      615.26      636.17     19.13 o 
   4   2   2    13544.19    12769.80    233.19 o 
   5   2   2     3292.88     3876.11     56.41 o 
   6   2   2    10382.50    10683.12    205.04 o 
   7   2   2      258.86      285.66     15.30 o 
   8   2   2      908.29     1020.83     37.29 o 
   9   2   2      524.57      508.56     23.09 o 
  10   2   2      136.32      135.10     18.91 o 
  11   2   2       15.43       19.99     22.78 o 
  12   2   2      493.82      543.97     41.05 o 
  13   2   2      320.64      292.08     38.04 o 
  14   2   2     2142.68     2160.18     83.60 o 
  15   2   2        4.17      -25.58     42.55 o 
 -13   3   2        0.35        3.02     28.70 o 
 -12   3   2      954.68      963.33     45.35 o 
 -11   3   2      105.63       80.86     22.98 o 
 -10   3   2        2.81       18.45     18.82 o 
  -9   3   2      105.92      122.65     19.07 o 
  -8   3   2     2480.17     2286.45     55.66 o 
  -7   3   2      123.56      123.01     25.90 o 
  -6   3   2       38.49       19.65     10.79 o 
  -5   3   2     2401.26     2492.83     46.85 o 
  -4   3   2      637.38      585.77     12.27 o 
  -3   3   2      155.28      139.12     17.14 o 
  -2   3   2    24107.01    24302.40    383.56 o 
  -1   3   2    10396.67    10211.89    110.49 o 
   0   3   2    21255.45    23024.22    241.15 o 
   1   3   2    60791.36    62266.93    797.30 o 
   2   3   2      107.91       58.35      6.38 o 
   3   3   2    56288.39    53462.96    685.27 o 
   4   3   2      987.45     1166.81     21.20 o 
   5   3   2     8674.43     8423.51    113.22 o 
   6   3   2     3275.02     3171.30     49.30 o 
   7   3   2       15.31       -2.21      8.47 o 
   8   3   2      258.64      205.25     19.56 o 
   9   3   2     1667.39     1560.12     51.58 o 
  10   3   2     1550.48     1543.78     53.30 o 
  11   3   2       56.60       49.22     25.36 o 
  12   3   2     1108.85     1117.38     55.02 o 
  13   3   2      744.51      684.96     48.57 o 
  14   3   2      553.48      494.75     49.86 o 
  15   3   2      626.69      644.55     53.95 o 
 -12   4   2      407.49      378.79     42.88 o 
 -11   4   2        0.44       -7.11     22.25 o 
 -10   4   2     1265.10     1235.15     43.92 o 
  -9   4   2       41.45       34.47     18.12 o 
  -8   4   2     1487.77     1464.89     40.95 o 
  -7   4   2       42.80       45.79     16.44 o 
  -6   4   2      180.14      138.07     15.48 o 
  -5   4   2     1558.17     1407.31     88.12 o 
  -4   4   2     1339.93     1176.30     24.27 o 
  -3   4   2     9250.83     9375.61    168.93 o 
  -2   4   2     7044.68     7210.45     81.93 o 
  -1   4   2    39085.00    39417.25    411.27 o 
   0   4   2    12144.43    11857.68    128.08 o 
   1   4   2      134.24      112.48      8.70 o 
   2   4   2     6479.65     6732.50     94.22 o 
   3   4   2    35072.70    35476.73    635.09 o 
   4   4   2    12138.46    12239.47    249.31 o 
   5   4   2     4712.48     4413.53     63.46 o 
   6   4   2       97.17       99.74      9.19 o 
   7   4   2     2987.99     3299.41     52.73 o 
   8   4   2      447.30      447.83     18.39 o 
   9   4   2       99.69      107.52     13.67 o 
  10   4   2        4.89       12.04     19.99 o 
  11   4   2      522.44      471.54     35.46 o 
  12   4   2     2392.00     2594.11     79.95 o 
  13   4   2      286.40      328.19     39.33 o 
  14   4   2      677.58      709.67     52.44 o 
 -12   5   2      236.20      240.23     50.08 o 
 -11   5   2      249.98      215.40     29.61 o 
 -10   5   2      178.40      166.75     32.02 o 
  -9   5   2      638.53      621.73     85.97 o 
  -8   5   2       41.11       54.73     17.47 o 
  -7   5   2        0.37       -4.11     15.51 o 
  -6   5   2      611.71      684.76     28.08 o 
  -5   5   2       31.68       19.30     11.74 o 
  -4   5   2     2288.98     2248.85     56.76 o 
  -3   5   2     3967.81     3807.12     49.39 o 
  -2   5   2     9771.09     9565.58    116.63 o 
  -1   5   2     4297.65     4301.08     52.79 o 
   0   5   2     8380.78     8551.96    108.46 o 
   1   5   2    22368.15    22064.70    399.97 o 
   2   5   2    29520.40    28245.25    513.99 o 
   3   5   2      110.91      104.35      9.32 o 
   4   5   2    13443.66    14219.31    227.71 o 
   5   5   2      426.79      504.64     16.51 o 
   6   5   2     2704.03     2806.63     58.57 o 
   7   5   2      437.27      447.30     29.87 o 
   8   5   2      931.62      919.07     85.22 o 
   9   5   2     3706.20     3594.83     68.35 o 
  10   5   2      211.55      255.97     25.36 o 
  11   5   2      287.62      237.70     28.37 o 
  12   5   2      313.25      341.51     34.82 o 
 -11   6   2       79.09       66.37     30.95 o 
 -10   6   2      397.88      370.96     66.20 o 
  -9   6   2       26.23        6.43     22.34 o 
  -8   6   2       77.92       50.42     20.35 o 
  -7   6   2      896.35      899.95     46.21 o 
  -6   6   2      748.66      687.81     28.41 o 
  -5   6   2       81.71       65.30     15.42 o 
  -4   6   2    12061.93    11829.92    195.47 o 
  -3   6   2        3.59        5.98      8.35 o 
  -2   6   2    12973.16    12817.74    179.88 o 
  -1   6   2     1214.14     1171.29     21.84 o 
   0   6   2       99.39       91.65     11.88 o 
   1   6   2     8106.85     8045.84    114.49 o 
   2   6   2    10064.86     9996.43    110.88 o 
   3   6   2    13754.81    13372.65    182.92 o 
   4   6   2     3628.89     3131.39     53.55 o 
   5   6   2      270.78      300.30      9.14 o 
   6   6   2     4369.74     4503.19     56.04 o 
   7   6   2     1500.85     1483.82     56.64 o 
   8   6   2        4.39       -1.29     15.69 o 
   9   6   2     3969.85     4005.07     95.00 o 
  10   6   2       63.33       57.81     21.92 o 
 -10   7   2        4.18        7.22     26.34 o 
  -9   7   2       26.62        1.57     23.53 o 
  -8   7   2       15.36        1.85     19.78 o 
  -7   7   2      332.99      252.53     24.43 o 
  -6   7   2       39.25       58.86     17.10 o 
  -5   7   2     2381.38     2516.60     54.98 o 
  -4   7   2      611.51      609.29     26.27 o 
  -3   7   2     1020.09     1044.02     23.76 o 
  -2   7   2    13400.93    13755.53    182.09 o 
  -1   7   2       52.96       78.87      9.78 o 
   0   7   2    21232.66    21039.00    236.64 o 
   1   7   2       69.48       72.58      8.06 o 
   2   7   2     3015.12     2854.35     51.67 o 
   3   7   2     4614.93     4433.70     86.72 o 
   4   7   2       41.79       32.57     10.50 o 
   5   7   2     4555.25     4413.75     72.71 o 
   6   7   2      108.00       68.00     23.96 o 
   7   7   2     3946.26     4066.59    218.25 o 
   8   7   2      226.12      176.09     18.70 o 
   9   7   2      818.54      774.18     29.66 o 
  10   7   2        1.71        1.07     21.49 o 
  -9   8   2        7.29        6.35     25.75 o 
  -8   8   2      301.87      258.32     30.69 o 
  -7   8   2      383.41      375.45     29.17 o 
  -6   8   2     1203.39     1237.99     43.95 o 
  -5   8   2     3091.66     3070.11     64.74 o 
  -4   8   2     5162.48     5233.17     90.43 o 
  -3   8   2     6624.24     6810.73    108.55 o 
  -2   8   2       19.25       77.01     49.71 o 
  -1   8   2       97.86       90.38     11.43 o 
   0   8   2     7644.10     7655.20    115.95 o 
   1   8   2      768.21      782.84     57.60 o 
   2   8   2    11359.53    11379.30    162.90 o 
   3   8   2      262.78      264.56     26.11 o 
   4   8   2      754.64      766.44     25.62 o 
   5   8   2     1651.19     1630.14     38.47 o 
   6   8   2      461.32      470.38     26.65 o 
   7   8   2     2126.34     1997.49     68.56 o 
   8   8   2       45.36       26.97     13.43 o 
   9   8   2     2832.57     2873.68    149.48 o 
  10   8   2     1233.24     1320.96     43.09 o 
  11   8   2      452.40      471.72     38.90 o 
  -9   9   2        2.99        1.29     38.04 o 
  -8   9   2      327.16      317.58     33.74 o 
  -7   9   2        4.89        6.92     24.75 o 
  -6   9   2      811.47      823.29     38.79 o 
  -5   9   2      183.26      156.94     23.08 o 
  -4   9   2     2136.47     2327.30     55.33 o 
  -3   9   2     3435.70     3573.51    105.74 o 
  -2   9   2     8420.65     8455.76    288.53 o 
  -1   9   2     4699.89     4725.07     81.52 o 
   0   9   2      607.06      624.17     26.68 o 
   1   9   2      365.31      355.88     21.10 o 
   2   9   2      235.83      193.65     26.33 o 
   3   9   2       59.23       56.89     14.11 o 
   4   9   2      234.69      266.28     19.37 o 
   5   9   2      502.71      492.35     22.72 o 
   6   9   2       15.79       17.13     13.82 o 
   7   9   2     3713.34     3748.12     70.63 o 
   8   9   2       18.56       22.78     15.33 o 
   9   9   2     1678.54     1711.37     46.05 o 
  10   9   2      628.11      639.08     31.30 o 
  11   9   2     1521.57     1613.62     48.38 o 
  12   9   2      962.33     1048.39     61.68 o 
  13   9   2       66.53       69.85     38.90 o 
  14   9   2     1017.78     1014.22     66.41 o 
  -7  10   2      941.41      954.47     69.63 o 
  -6  10   2      109.55      110.68     42.77 o 
  -5  10   2      769.65      703.01     54.59 o 
  -4  10   2      108.70      122.51     35.89 o 
  -3  10   2      269.88      259.84     38.47 o 
  -2  10   2     2492.61     2452.69     87.47 o 
  -1  10   2     1353.82     1298.98     38.76 o 
   0  10   2     3538.62     3679.49     70.14 o 
   1  10   2     3536.78     3514.69     87.69 o 
   2  10   2      194.43      129.11     17.99 o 
   3  10   2      216.90      223.69     19.37 o 
   4  10   2      713.74      673.19     28.66 o 
   5  10   2        3.34       -2.07     13.44 o 
   6  10   2      154.05      125.61     18.21 o 
   7  10   2       34.04       30.48     22.89 o 
   8  10   2     1622.51     1584.95     50.40 o 
   9  10   2        7.05        5.17     17.68 o 
  10  10   2      357.40      327.33     26.22 o 
  11  10   2        1.06       -1.54     20.35 o 
  12  10   2        1.49       -5.20     23.01 o 
  13  10   2      737.45      786.83     62.97 o 
  14  10   2      943.73      988.86     72.43 o 
  -6  11   2        0.30        3.01     44.49 o 
  -5  11   2     1367.74     1526.38     79.31 o 
  -4  11   2        0.35       -5.16     32.24 o 
  -3  11   2     4166.34     4023.77    125.30 o 
  -2  11   2       28.30       24.07     29.01 o 
  -1  11   2     1760.41     1790.19     48.31 o 
   0  11   2     1925.78     1945.08     50.67 o 
   1  11   2       46.07       58.46     19.46 o 
   2  11   2     2409.44     2311.53     54.95 o 
   3  11   2     1776.22     1851.84     48.81 o 
   4  11   2      784.24      750.32     32.37 o 
   5  11   2       21.64       14.04     16.56 o 
   6  11   2       17.89        5.75     15.99 o 
   7  11   2      179.02      137.57     21.27 o 
   8  11   2      110.24       97.78     19.45 o 
   9  11   2      339.52      235.55     24.42 o 
  10  11   2     1029.48     1059.84     41.60 o 
  11  11   2       22.19       12.08     23.61 o 
  12  11   2      290.52      304.10     32.22 o 
  13  11   2      407.03      477.13     58.03 o 
  -5  12   2      233.74      186.77     48.14 o 
  -4  12   2       12.42       12.04     41.05 o 
  -3  12   2      603.37      671.85     56.52 o 
  -2  12   2       19.84       18.05     36.54 o 
  -1  12   2     2996.47     3282.29    111.33 o 
   0  12   2       39.43       21.14     21.44 o 
   1  12   2      875.46      972.51     48.25 o 
   2  12   2      570.24      561.41     31.30 o 
   3  12   2      290.12      249.79     24.69 o 
   4  12   2       26.75       20.43     18.23 o 
   5  12   2       11.14       16.77     19.12 o 
   6  12   2       64.63       63.33     19.60 o 
   7  12   2      772.68      566.59     31.15 o 
   8  12   2      724.00      851.19     59.53 o 
   9  12   2      179.42      142.13     24.61 o 
  10  12   2        3.15       -1.60     20.44 o 
  11  12   2        1.79       14.90     25.37 o 
  12  12   2      307.05      286.37     32.83 o 
  13  12   2       58.81       48.11     31.96 o 
  -3  13   2       13.74       -1.72     38.47 o 
  -2  13   2      237.16      236.84     49.43 o 
  -1  13   2      420.06      474.98     54.81 o 
   0  13   2       62.64       72.43     36.32 o 
   1  13   2      739.83      611.81     38.58 o 
   2  13   2      167.11      135.36     25.29 o 
   3  13   2        1.52        1.21     22.26 o 
   4  13   2      620.10      659.13     36.15 o 
   5  13   2       68.98       75.10     22.26 o 
   6  13   2       23.47        6.65     21.62 o 
   7  13   2      165.97      163.06     27.34 o 
   8  13   2      475.65      432.89     32.67 o 
   9  13   2      615.07      632.34     36.32 o 
  10  13   2      112.21      102.56     27.58 o 
  11  13   2      166.50      159.58     29.74 o 
  12  13   2      156.85      115.95     37.93 o 
  -1  14   2        1.98      -12.25     44.49 o 
   0  14   2      109.65      120.36     42.98 o 
   1  14   2       34.11       16.08     26.42 o 
   2  14   2      179.99      136.02     28.41 o 
   3  14   2      619.75      537.47     36.13 o 
   4  14   2       21.78       14.14     26.21 o 
   5  14   2       39.66       20.04     25.09 o 
   6  14   2       35.14       29.09     24.45 o 
   7  14   2      203.25      199.08     30.67 o 
   8  14   2       19.97       17.62     24.53 o 
   9  14   2       87.75       72.21     25.45 o 
  10  14   2      123.04       50.19     27.51 o 
  11  14   2      577.42      454.77     52.01 o 
   2  15   2      419.31      447.29     38.76 o 
   3  15   2      329.40      377.56     68.67 o 
   4  15   2      348.65      284.73     34.71 o 
   5  15   2        3.76       -2.24     29.32 o 
   6  15   2      176.17      199.27     38.47 o 
   7  15   2      382.87      337.88     37.12 o 
   8  15   2       27.57       15.77     28.67 o 
  -9 -14   3      218.09      121.92     29.07 o 
  -8 -14   3       90.57       47.74     27.39 o 
  -7 -14   3      188.50      131.50     31.03 o 
  -6 -14   3      469.69      551.64     99.83 o 
  -5 -14   3      397.05      407.88     36.93 o 
  -4 -14   3      303.18      232.90     31.88 o 
  -3 -14   3      901.60     1028.17     46.46 o 
  -2 -14   3        0.80       -5.58     29.48 o 
  -1 -14   3     1421.41     1656.02     59.84 o 
   0 -14   3      671.16      704.51     66.63 o 
 -11 -13   3       10.83       21.95     27.86 o 
 -10 -13   3       49.97       19.45     25.08 o 
  -9 -13   3      615.89      613.92     38.88 o 
  -8 -13   3      599.57      553.42     53.95 o 
  -7 -13   3      946.31      949.20     42.96 o 
  -6 -13   3     1278.01     1190.63     46.66 o 
  -5 -13   3       64.12       46.65     24.09 o 
  -4 -13   3     1844.21     1955.98     58.36 o 
  -3 -13   3       11.27       14.08     24.98 o 
  -2 -13   3     1130.12     1056.72     64.26 o 
  -1 -13   3      162.11      105.62     28.27 o 
   0 -13   3        4.13        3.33     25.79 o 
   1 -13   3      582.13      619.19     60.39 o 
   2 -13   3      286.78      301.97     53.52 o 
 -12 -12   3        3.85       16.47     28.65 o 
 -11 -12   3      159.20      137.51     28.08 o 
 -10 -12   3       12.51       31.02     23.65 o 
  -9 -12   3       21.35        3.51     21.71 o 
  -8 -12   3       32.20       20.28     21.82 o 
  -7 -12   3     3686.75     3823.33     80.24 o 
  -6 -12   3      503.69      553.85     47.71 o 
  -5 -12   3     1200.21     1079.68     95.96 o 
  -4 -12   3      627.21      564.70     50.08 o 
  -3 -12   3      199.87      235.13     27.27 o 
  -2 -12   3     3300.35     3538.59     99.19 o 
  -1 -12   3      193.52      132.27     25.72 o 
   0 -12   3     1825.47     1870.57     54.96 o 
   1 -12   3        1.55        1.50     36.54 o 
   2 -12   3       13.70        9.89     37.61 o 
   3 -12   3        7.50       12.90     41.05 o 
   4 -12   3      294.88      389.44     56.09 o 
 -13 -11   3      221.41      184.40     45.13 o 
 -12 -11   3       13.57       12.12     24.91 o 
 -11 -11   3       23.04       12.16     24.38 o 
 -10 -11   3     1131.31     1189.33     51.69 o 
  -9 -11   3      140.03       89.03     21.43 o 
  -8 -11   3     2634.19     2616.74     61.67 o 
  -7 -11   3      228.46      191.49     22.23 o 
  -6 -11   3     1876.16     1954.93     66.73 o 
  -5 -11   3     2814.01     2936.32     64.74 o 
  -4 -11   3        0.86       -2.54     18.69 o 
  -3 -11   3     1902.88     1672.58     47.22 o 
  -2 -11   3      118.33       96.39     20.41 o 
  -1 -11   3      495.92      600.23     51.04 o 
   0 -11   3     1418.39     1623.66    111.01 o 
   1 -11   3       16.91        0.22     20.96 o 
   2 -11   3      797.28      810.04     56.09 o 
   3 -11   3       16.57       -0.43     35.25 o 
   4 -11   3       85.48       57.17     39.76 o 
   5 -11   3       34.27        3.65     42.34 o 
 -14 -10   3       74.78       52.66     44.92 o 
 -13 -10   3       27.75       -6.66     39.33 o 
 -12 -10   3       79.83       44.50     24.70 o 
 -11 -10   3       31.00       28.80     21.96 o 
 -10 -10   3      264.99      241.14     26.01 o 
  -9 -10   3      141.18      216.46     22.47 o 
  -8 -10   3     1196.85     1366.98     41.89 o 
  -7 -10   3     2055.26     2009.23     50.74 o 
  -6 -10   3     4350.71     4187.79     86.18 o 
  -5 -10   3      366.90      355.10     23.17 o 
  -4 -10   3     2709.62     2960.23     62.46 o 
  -3 -10   3     6669.08     6905.70    113.39 o 
  -2 -10   3     2736.84     2744.07    111.54 o 
  -1 -10   3     2044.03     1930.59     70.17 o 
   0 -10   3      311.53      376.89     39.44 o 
   1 -10   3       26.50       13.07     18.56 o 
   2 -10   3      356.18      358.48     26.41 o 
   3 -10   3        1.87       13.33     30.95 o 
   4 -10   3       43.02       49.22     34.60 o 
   5 -10   3        8.00       -8.81     36.32 o 
   6 -10   3      257.08      186.55     46.21 o 
   7 -10   3       29.06        9.03     44.49 o 
 -14  -9   3        8.99       41.69     38.26 o 
 -13  -9   3        3.99       30.30     38.04 o 
 -12  -9   3      443.62      563.96     51.37 o 
 -11  -9   3     1812.36     1868.28     51.43 o 
 -10  -9   3     1129.74     1165.66     55.45 o 
  -9  -9   3     1633.88     1493.78     45.56 o 
  -8  -9   3     1123.21     1094.92     56.63 o 
  -7  -9   3     6370.79     6247.57    118.31 o 
  -6  -9   3      297.11      276.11     21.18 o 
  -5  -9   3     2081.27     1920.29     45.63 o 
  -4  -9   3     2795.77     2671.84     69.74 o 
  -3  -9   3      271.77      211.97     20.74 o 
  -2  -9   3     2821.68     2862.11     58.46 o 
  -1  -9   3     8022.93     8006.06    124.06 o 
   0  -9   3     2123.31     1988.62     80.27 o 
   1  -9   3      351.02      278.72     21.94 o 
   2  -9   3      590.62      599.75     31.49 o 
   3  -9   3        6.68        9.89     26.22 o 
   4  -9   3        1.05       -3.65     27.72 o 
   5  -9   3       21.83        8.08     21.39 o 
   6  -9   3      155.92      156.32     25.73 o 
   7  -9   3       72.72       85.57     28.19 o 
   8  -9   3      861.85      882.43     49.32 o 
 -11  -8   3      194.01      176.99     28.69 o 
 -10  -8   3     2698.33     2736.99    133.90 o 
  -9  -8   3      563.38      628.08     63.62 o 
  -8  -8   3     6235.29     6118.39    100.32 o 
  -7  -8   3     1231.94     1020.22     50.94 o 
  -6  -8   3     1363.10     1374.21     36.37 o 
  -5  -8   3     7379.33     7246.91    112.39 o 
  -4  -8   3      828.65      880.20     28.32 o 
  -3  -8   3     9994.68     9416.01    150.98 o 
  -2  -8   3     1075.98      998.52     30.50 o 
  -1  -8   3       99.90       86.96     15.12 o 
   0  -8   3       48.91       26.34     12.97 o 
   1  -8   3      860.56      868.15     22.80 o 
   2  -8   3      130.87      128.14     13.32 o 
   3  -8   3       34.61       26.52     12.19 o 
   4  -8   3       30.67       38.97     17.36 o 
   5  -8   3      509.87      483.28     28.80 o 
   6  -8   3      212.27      173.76     23.84 o 
   7  -8   3        9.19       -0.80     23.39 o 
   8  -8   3      141.85      112.87     33.96 o 
   9  -8   3      147.83      125.40     35.25 o 
 -10  -7   3      404.84      404.48     32.45 o 
  -9  -7   3      833.33      845.28     30.38 o 
  -8  -7   3     4270.31     4460.05     77.16 o 
  -7  -7   3     3064.62     2888.74    113.26 o 
  -6  -7   3     8255.51     7804.00    117.58 o 
  -5  -7   3     2908.82     2879.27     53.93 o 
  -4  -7   3       31.10       75.41     19.02 o 
  -3  -7   3     6167.00     5552.93     87.68 o 
  -2  -7   3        3.99       -4.83     10.87 o 
  -1  -7   3     9300.19     9066.09    197.73 o 
   0  -7   3      958.45      958.76     27.94 o 
   1  -7   3      231.11      212.15     16.49 o 
   2  -7   3      325.25      334.86     15.24 o 
   3  -7   3       98.85       94.03     11.97 o 
   4  -7   3        0.93       -2.97     14.42 o 
   5  -7   3      172.08      198.56     21.04 o 
   6  -7   3       41.82       33.83     18.61 o 
   7  -7   3        6.81        5.18     20.90 o 
   8  -7   3      612.41      580.42     66.30 o 
   9  -7   3      525.84      511.21     36.85 o 
  10  -7   3      414.78      419.34     46.21 o 
 -10  -6   3      705.79      663.03     36.97 o 
  -9  -6   3    12221.98    12707.04    248.02 o 
  -8  -6   3      254.93      249.74     23.43 o 
  -7  -6   3    10085.97    10107.17    145.85 o 
  -6  -6   3    10807.46    10669.08    144.55 o 
  -5  -6   3     7195.52     6502.12     77.10 o 
  -4  -6   3     4480.64     4270.17    108.38 o 
  -3  -6   3     1039.61      920.13     30.35 o 
  -2  -6   3      680.16      716.30     22.25 o 
  -1  -6   3     4379.19     4404.93    124.44 o 
   0  -6   3     6234.07     5952.66     90.17 o 
   1  -6   3      942.60      870.29     33.31 o 
   2  -6   3      290.27      260.83     15.60 o 
   3  -6   3       20.64       17.74     10.85 o 
   4  -6   3      325.79      314.04     14.69 o 
   5  -6   3       94.40      119.20     17.90 o 
   6  -6   3       52.44       80.56     18.31 o 
   7  -6   3      279.97      275.77     24.91 o 
   8  -6   3      213.04      210.09     25.99 o 
   9  -6   3     1241.71     1284.87     49.54 o 
  10  -6   3      555.47      593.57     38.16 o 
  11  -6   3      632.22      630.58     62.33 o 
 -11  -5   3       78.06       87.04     25.58 o 
 -10  -5   3     2554.17     2630.64     71.57 o 
  -9  -5   3     2636.48     2741.32     57.06 o 
  -8  -5   3     3520.86     3517.50     57.51 o 
  -7  -5   3    10099.24     9929.13    135.91 o 
  -6  -5   3     1875.54     1707.69     32.24 o 
  -5  -5   3     8677.61     8560.72     97.32 o 
  -4  -5   3       25.29       28.92      7.42 o 
  -3  -5   3     1133.92      783.25     26.37 o 
  -2  -5   3     3531.31     3224.66     41.27 o 
  -1  -5   3       79.39       99.00      9.57 o 
   0  -5   3       66.54       50.00     16.55 o 
   1  -5   3     2442.20     2577.19     45.21 o 
   2  -5   3     1231.53     1239.10     28.37 o 
   3  -5   3      734.28      721.67     22.40 o 
   4  -5   3      244.43      270.24     12.98 o 
   5  -5   3     2651.32     2784.80     81.03 o 
   6  -5   3      196.33      182.92     19.07 o 
   7  -5   3      152.87      105.33     19.21 o 
   8  -5   3       73.00       82.81     20.59 o 
   9  -5   3      475.01      473.35     32.45 o 
  10  -5   3     1115.08     1114.27     49.32 o 
  11  -5   3     1183.08     1231.40     50.98 o 
 -14  -4   3      418.22      507.86     48.79 o 
 -13  -4   3        9.15       -0.86     30.95 o 
 -12  -4   3        3.00       -7.74     27.08 o 
 -11  -4   3     4209.55     4614.16    113.26 o 
 -10  -4   3     3090.90     3196.10     83.60 o 
  -9  -4   3      531.76      553.21     32.02 o 
  -8  -4   3     7512.75     7925.03    112.07 o 
  -7  -4   3     4025.51     4014.50     84.14 o 
  -6  -4   3    18115.31    17285.12    334.20 o 
  -5  -4   3    14284.24    13856.90    181.90 o 
  -4  -4   3      589.75      571.53     12.85 o 
  -3  -4   3     7544.20     7685.37     86.25 o 
  -2  -4   3     8437.07     8961.66    165.94 o 
  -1  -4   3     7258.50     6928.73     78.40 o 
   0  -4   3    13824.03    13107.28    175.82 o 
   1  -4   3       36.31       58.96      8.35 o 
   2  -4   3      175.77      190.26     11.50 o 
   3  -4   3      549.06      545.24     30.52 o 
   4  -4   3     1265.36     1323.85     29.02 o 
   5  -4   3      768.21      722.13     18.41 o 
   6  -4   3     1187.87     1078.92     32.33 o 
   7  -4   3      745.93      700.01     28.93 o 
   8  -4   3      325.81      320.11     36.97 o 
   9  -4   3      363.82      388.13     27.21 o 
  10  -4   3      830.63      784.03     46.64 o 
  11  -4   3       28.94       14.02     24.64 o 
  12  -4   3      709.02      647.20     66.30 o 
 -15  -3   3        8.22       25.58     42.98 o 
 -14  -3   3      453.20      528.49     51.80 o 
 -13  -3   3       10.38      -21.71     32.02 o 
 -12  -3   3     1002.40      943.51     52.87 o 
 -11  -3   3     1093.13     1064.29     50.72 o 
 -10  -3   3       14.48       -0.43     20.85 o 
  -9  -3   3     4323.00     4199.15     99.29 o 
  -8  -3   3     3171.89     3260.96     56.42 o 
  -7  -3   3     2037.05     2273.03     46.85 o 
  -6  -3   3    31905.10    32458.65    413.88 o 
  -5  -3   3     5644.24     6160.89     85.56 o 
  -4  -3   3    25700.56    23550.31    327.22 o 
  -3  -3   3      423.54      549.86     13.37 o 
  -2  -3   3      430.35      514.69     11.39 o 
  -1  -3   3     1722.68     1943.71     25.63 o 
   0  -3   3       13.41       26.09      4.74 o 
   1  -3   3     2247.23     2171.02     35.91 o 
   2  -3   3        9.61        5.60      8.70 o 
   3  -3   3     2740.66     2764.11     44.79 o 
   4  -3   3     3113.49     2865.69     46.76 o 
   5  -3   3     1953.23     1981.19     36.39 o 
   6  -3   3      137.09      132.41     14.89 o 
   7  -3   3     1809.52     1735.95     50.18 o 
   8  -3   3     1186.39     1136.19     35.94 o 
   9  -3   3     3460.46     3524.70     70.82 o 
  10  -3   3      394.51      438.57     42.45 o 
  11  -3   3     1816.55     1802.40    107.78 o 
  12  -3   3      415.99      384.72     56.09 o 
  13  -3   3       27.62       20.63     43.84 o 
 -15  -2   3        7.24        7.09     44.70 o 
 -14  -2   3     1215.53     1271.26     70.92 o 
 -13  -2   3       35.08       21.49     33.53 o 
 -12  -2   3     1905.73     2012.31     73.93 o 
 -11  -2   3      296.11      289.18     24.36 o 
 -10  -2   3     1172.43     1217.84     36.09 o 
  -9  -2   3     3061.67     2835.48     55.68 o 
  -8  -2   3      229.46      227.92     17.84 o 
  -7  -2   3    15859.20    15399.75    282.25 o 
  -6  -2   3     7175.31     7522.79     86.34 o 
  -5  -2   3     3064.75     3618.28     53.51 o 
  -4  -2   3    12462.46    13523.63    179.78 o 
  -3  -2   3     1926.13     2315.36     35.03 o 
  -2  -2   3     6241.95     6035.79     80.85 o 
  -1  -2   3     6757.36     6438.11     70.71 o 
   0  -2   3    17515.55    19440.53    204.20 o 
   1  -2   3     2663.08     2579.16     39.12 o 
   2  -2   3      114.01       71.79      6.69 o 
   3  -2   3       31.59       26.64     10.75 o 
   4  -2   3      121.48      128.45      9.09 o 
   5  -2   3     1279.83     1087.17     46.96 o 
   6  -2   3     7742.25     7601.74     89.25 o 
   7  -2   3     1913.50     1962.47     44.00 o 
   8  -2   3      109.04      116.17     16.48 o 
   9  -2   3      207.00      170.87     20.28 o 
  10  -2   3      208.13      160.95     23.55 o 
  11  -2   3     2516.34     2499.91     62.46 o 
  12  -2   3      182.04      174.88     28.38 o 
  13  -2   3      587.99      555.00     39.81 o 
 -15  -1   3      312.79      297.88     49.86 o 
 -14  -1   3        4.67        5.67     27.88 o 
 -13  -1   3      310.49      297.11     29.93 o 
 -12  -1   3       79.89       82.42     21.49 o 
 -11  -1   3     1128.05     1107.70     38.49 o 
 -10  -1   3     2952.19     3011.33     61.45 o 
  -9  -1   3      248.19      273.80     47.82 o 
  -8  -1   3     2924.56     2974.97     56.02 o 
  -7  -1   3     8510.59     8471.35    200.95 o 
  -6  -1   3     3590.90     3515.60     55.24 o 
  -5  -1   3    30673.83    30238.55    368.05 o 
  -4  -1   3     2806.86     2780.49     34.66 o 
  -3  -1   3      400.93      374.52      8.51 o 
  -2  -1   3      357.87      309.86      8.41 o 
  -1  -1   3     8064.37     9172.89    118.92 o 
   0  -1   3     8334.40     7955.34     85.45 o 
   1  -1   3       79.76       95.28      4.79 o 
   2  -1   3      352.37      301.52     29.23 o 
   3  -1   3     3418.04     3475.74     71.46 o 
   4  -1   3      198.42      247.24     12.36 o 
   5  -1   3       90.26       64.49      8.41 o 
   6  -1   3     2388.50     2362.71     34.34 o 
   7  -1   3     4786.26     5012.37    105.85 o 
   8  -1   3    13807.49    13434.55    191.92 o 
   9  -1   3     1674.82     1631.80     43.08 o 
  10  -1   3     3238.82     3179.53     67.17 o 
  11  -1   3      280.89      304.74     27.72 o 
  12  -1   3      198.16      189.81     28.39 o 
  13  -1   3      913.81      968.73     95.21 o 
  14  -1   3       65.75       31.38     44.92 o 
 -14   0   3     1119.70     1146.05     59.64 o 
 -13   0   3     1548.38     1609.32     53.65 o 
 -12   0   3      602.61      576.18     33.81 o 
 -11   0   3     2142.42     2138.68     53.94 o 
 -10   0   3      723.41      717.07     47.71 o 
  -9   0   3     2807.96     2636.65     61.15 o 
  -8   0   3     1746.41     1762.89     65.87 o 
  -7   0   3       52.84       37.66     10.80 o 
  -6   0   3      890.25      848.76     14.98 o 
  -5   0   3    22937.42    22842.42    427.83 o 
  -4   0   3      443.28      496.66     10.06 o 
  -3   0   3    38639.51    38805.07    407.68 o 
  -2   0   3    12523.50    14015.35    147.85 o 
  -1   0   3       34.01       55.32      3.53 o 
   0   0   3      221.40      175.63      5.75 o 
   1   0   3      337.81      295.65      7.98 o 
   2   0   3      719.27      914.17     16.26 o 
   3   0   3     2909.86     3238.01     47.29 o 
   4   0   3     4447.53     4344.66     62.49 o 
   5   0   3     2744.56     2972.54     58.24 o 
   6   0   3     6391.37     6316.97     90.40 o 
   7   0   3     2583.99     2692.81     47.68 o 
   8   0   3      702.30      722.76     68.78 o 
   9   0   3     4161.05     4526.64    163.88 o 
  10   0   3      967.06      942.81     34.63 o 
  11   0   3      521.39      500.36     79.41 o 
  12   0   3     1565.07     1635.37     64.58 o 
  13   0   3       65.66       36.81     27.03 o 
  14   0   3      358.68      347.45     37.67 o 
 -14   1   3      387.90      307.30     35.68 o 
 -13   1   3      165.97      168.94     30.20 o 
 -12   1   3     1629.20     1714.95     52.73 o 
 -11   1   3     1124.07     1002.05     40.34 o 
 -10   1   3     2086.07     2199.98     53.13 o 
  -9   1   3     2978.24     3052.48     61.90 o 
  -8   1   3      338.56      303.50     24.39 o 
  -7   1   3     5871.75     5815.39     91.97 o 
  -6   1   3       56.54       67.12     12.36 o 
  -5   1   3      563.89      554.46     18.65 o 
  -4   1   3     4471.98     4497.74    114.88 o 
  -3   1   3    15328.78    15422.30    203.82 o 
  -2   1   3    10232.46    10642.11    202.89 o 
  -1   1   3    14370.37    15782.11    204.51 o 
   0   1   3      292.96      304.11      7.19 o 
   1   1   3     2427.01     2521.82     53.84 o 
   2   1   3       35.46       39.12      5.59 o 
   3   1   3     2418.85     2480.84     53.73 o 
   4   1   3     3451.84     3439.83     74.58 o 
   5   1   3     9555.91     9547.05    188.92 o 
   6   1   3    24028.67    23924.68    452.84 o 
   7   1   3     6006.94     5737.75     88.64 o 
   8   1   3    14158.72    13957.65    195.68 o 
   9   1   3      337.99      381.98     22.25 o 
  10   1   3     1942.94     1948.98     47.63 o 
  11   1   3     1000.90     1071.52     68.67 o 
  12   1   3      401.39      420.28     52.98 o 
  13   1   3      445.37      454.72     34.67 o 
  14   1   3        3.56       12.68     35.68 o 
 -13   2   3      468.44      388.58     51.15 o 
 -12   2   3     1095.53      972.25     43.53 o 
 -11   2   3        2.54       10.21     20.04 o 
 -10   2   3     4663.93     4426.35     84.17 o 
  -9   2   3      369.49      298.79     23.09 o 
  -8   2   3      413.75      437.26     26.76 o 
  -7   2   3      873.83      878.79     31.06 o 
  -6   2   3     2937.51     2718.08     50.56 o 
  -5   2   3    11292.23    11146.28    155.72 o 
  -4   2   3     8705.47     8853.73    124.42 o 
  -3   2   3     4435.49     3913.17     59.54 o 
  -2   2   3      333.64      515.50     13.90 o 
  -1   2   3     1708.82     1876.91     27.10 o 
   0   2   3      727.38      858.56     24.43 o 
   1   2   3    11625.69    12458.82    211.90 o 
   2   2   3     5924.72     6522.93     84.10 o 
   3   2   3     5107.80     4969.64     96.29 o 
   7   2   3      240.68      309.63     16.17 o 
   8   2   3     7123.50     7088.67    176.67 o 
   9   2   3       46.13       53.97     16.76 o 
  10   2   3     5150.11     5294.99    201.27 o 
  11   2   3     1130.37     1163.37     53.95 o 
  12   2   3      502.30      540.31     43.84 o 
  13   2   3     1270.74     1279.22     62.11 o 
  14   2   3        2.37       27.72     39.55 o 
  15   2   3      396.90      398.04     50.94 o 
 -13   3   3     1054.84     1043.95     48.66 o 
 -12   3   3      343.09      331.94     32.52 o 
 -11   3   3     1311.14     1413.99     63.62 o 
 -10   3   3     2736.03     2855.40     86.18 o 
  -9   3   3       20.26       27.68     16.12 o 
  -8   3   3     6564.20     6505.70    106.67 o 
  -7   3   3       60.21       83.01     14.40 o 
  -6   3   3      143.84      201.22     15.95 o 
  -5   3   3     1595.99     1546.79     73.07 o 
  -4   3   3     4142.06     3825.98     62.09 o 
  -3   3   3     8000.75     8768.48    167.19 o 
  -2   3   3        1.87        3.52      4.24 o 
  -1   3   3     6165.35     6072.65     68.05 o 
   0   3   3     6629.09     6365.44     93.44 o 
   1   3   3    27404.65    28441.49    297.03 o 
   2   3   3     2501.27     2151.71     30.78 o 
   3   3   3    17652.16    17048.26    346.35 o 
   4   3   3     1430.14     1286.52     33.96 o 
   5   3   3    37634.88    37989.81    678.94 o 
   6   3   3       10.87       40.06      8.60 o 
   7   3   3    20984.26    20575.12    381.49 o 
   8   3   3      260.29      314.65     23.64 o 
   9   3   3      249.13      202.89     21.71 o 
  10   3   3      883.12      935.13     44.06 o 
  11   3   3      838.62      845.93     45.99 o 
  12   3   3     3781.31     3697.73    102.30 o 
  13   3   3        4.26      -14.18     30.52 o 
  14   3   3       16.22        5.37     36.97 o 
  15   3   3      166.70      167.64     47.28 o 
 -12   4   3       78.79       31.34     26.47 o 
 -11   4   3     1407.87     1347.07     60.61 o 
 -10   4   3       63.97       78.09     22.70 o 
  -9   4   3     1985.00     1953.02     51.06 o 
  -8   4   3     5121.41     4907.24     87.84 o 
  -7   4   3      290.63      293.24     23.86 o 
  -6   4   3     7334.70     7174.37    152.16 o 
  -5   4   3      399.64      352.15     17.75 o 
  -4   4   3    12508.39    12473.15    137.75 o 
  -3   4   3       44.65       63.04      6.67 o 
  -2   4   3      422.75      603.57     23.19 o 
  -1   4   3     1120.70     1065.92     17.72 o 
   0   4   3      648.42      826.29     14.55 o 
   1   4   3      215.61      236.76     10.67 o 
   2   4   3      133.69      155.22     32.53 o 
   4   4   3      183.84      119.07     23.00 o 
   5   4   3     6025.88     6050.70    121.43 o 
   6   4   3        1.49       -3.62      7.16 o 
   7   4   3    18896.39    19370.25    252.88 o 
   8   4   3      488.60      528.51     19.27 o 
   9   4   3     6666.28     6424.02    136.91 o 
  10   4   3       26.63       19.99     20.20 o 
  11   4   3     5126.52     5415.39    125.51 o 
  12   4   3      593.26      523.76     39.55 o 
  13   4   3     1528.95     1562.05     62.97 o 
  14   4   3      137.40      131.53     37.83 o 
 -12   5   3      319.25      345.73     36.47 o 
 -11   5   3      113.16      109.56     28.71 o 
 -10   5   3     1670.90     1548.91     95.21 o 
  -9   5   3     2909.64     2909.69     67.00 o 
  -8   5   3      226.99      247.02     23.02 o 
  -7   5   3      904.80      944.84     66.52 o 
  -6   5   3     3344.38     3223.94     62.21 o 
  -5   5   3       10.47       26.94     12.42 o 
  -4   5   3     8200.60     8225.42     95.76 o 
  -3   5   3      162.31      127.43      8.83 o 
  -2   5   3      490.60      414.05     19.58 o 
  -1   5   3     3288.77     3827.54     60.74 o 
   0   5   3      275.89      330.00     24.04 o 
   1   5   3     1062.09     1285.17     26.61 o 
   2   5   3     5406.06     5261.92     94.07 o 
   3   5   3     1217.77     1265.08     27.29 o 
   4   5   3     9242.43     9887.53    109.26 o 
   5   5   3    17720.72    17808.64    191.56 o 
   6   5   3     3810.04     4084.14     61.25 o 
   7   5   3       76.27       70.39     10.30 o 
   8   5   3     1014.13      997.38     25.70 o 
   9   5   3     2463.39     2553.78     47.49 o 
  10   5   3      409.94      437.37     29.87 o 
  11   5   3     1381.72     1426.65     53.30 o 
  12   5   3      384.19      397.82     35.68 o 
 -11   6   3       32.03       51.08     30.67 o 
 -10   6   3      682.63      701.67     47.93 o 
  -9   6   3      870.95      930.97     40.65 o 
  -8   6   3     3395.74     3257.67     70.46 o 
  -7   6   3     5302.23     5425.81     96.24 o 
  -6   6   3     3288.64     3266.12     65.03 o 
  -5   6   3     1401.32     1339.49     36.95 o 
  -4   6   3      133.97      172.33     15.55 o 
  -3   6   3      496.10      448.22     27.28 o 
  -2   6   3      536.16      425.35     14.41 o 
  -1   6   3     1079.69     1106.64     21.08 o 
   0   6   3       86.44       89.44     10.60 o 
   1   6   3       65.82       76.95      6.92 o 
   2   6   3     2011.51     1942.79     29.51 o 
   3   6   3     3343.36     3174.76     98.65 o 
   4   6   3     1411.44     1317.83     45.46 o 
   5   6   3     7768.23     7781.95     90.84 o 
   6   6   3     1313.92     1308.82     38.33 o 
   7   6   3    15250.38    15251.87    250.79 o 
   8   6   3     9477.91     9389.49    136.15 o 
   9   6   3      126.28      126.37     22.35 o 
  10   6   3     1655.97     1707.34     56.09 o 
 -10   7   3        3.09       -2.26     26.11 o 
  -9   7   3      752.86      671.11     38.51 o 
  -8   7   3     1703.40     1729.87     83.07 o 
  -7   7   3     1888.08     1902.80     51.44 o 
  -6   7   3     2556.51     2647.16     59.62 o 
  -5   7   3     2645.27     2660.88     57.68 o 
  -4   7   3     3329.76     3278.19     64.80 o 
  -3   7   3      706.06      728.63     27.16 o 
  -2   7   3      269.15      319.81     31.97 o 
  -1   7   3      595.88      533.72     16.18 o 
   0   7   3     6232.71     6296.91     84.88 o 
   1   7   3      528.65      537.29     14.16 o 
   2   7   3    18325.12    18045.80    244.15 o 
   3   7   3      945.97      961.34     27.29 o 
   4   7   3    27140.05    26217.86    347.51 o 
   5   7   3     2005.82     2095.27     42.98 o 
   6   7   3      641.35      660.83     23.19 o 
   7   7   3     1406.84     1368.04     72.00 o 
   8   7   3      131.84      117.54     15.72 o 
   9   7   3     4203.72     4309.01     80.06 o 
  10   7   3      634.03      684.53     39.98 o 
  11   7   3      599.09      690.11     40.84 o 
 -10   8   3        9.82        1.50     42.77 o 
  -9   8   3     1439.02     1388.95     52.80 o 
  -8   8   3       11.42        1.61     22.06 o 
  -7   8   3     2411.99     2457.78     91.66 o 
  -6   8   3      120.95       94.83     21.17 o 
  -5   8   3        9.71        1.45     17.53 o 
  -4   8   3      283.63      246.50     21.58 o 
  -3   8   3     1340.67     1372.22     38.25 o 
  -2   8   3      304.98      268.42     14.54 o 
  -1   8   3      130.76      145.91     12.06 o 
   0   8   3      110.42       93.00     25.25 o 
   1   8   3     2042.91     2103.52     44.43 o 
   2   8   3     1805.10     1878.79     49.22 o 
   3   8   3      238.67      224.68     15.85 o 
   4   8   3     6171.53     6036.72     95.24 o 
   5   8   3      257.65      243.64     34.71 o 
   6   8   3     3763.68     3575.69    120.89 o 
   7   8   3     1515.13     1531.83    164.42 o 
   8   8   3     2061.88     2037.56     47.34 o 
   9   8   3     3473.19     3538.18     67.82 o 
  10   8   3      150.10      144.83     20.99 o 
  11   8   3      341.27      385.64     48.57 o 
  12   8   3      168.27      141.20     36.75 o 
  -9   9   3       56.68       30.52     42.77 o 
  -8   9   3       35.51        5.96     27.77 o 
  -7   9   3     2325.57     2286.87     90.80 o 
  -6   9   3       58.53       39.71     22.18 o 
  -5   9   3     3206.51     3218.17     69.19 o 
  -4   9   3       35.76        6.78     17.16 o 
  -3   9   3        2.36        5.59     26.01 o 
  -2   9   3       53.59       16.84     15.29 o 
  -1   9   3      516.24      508.70     33.96 o 
   0   9   3      549.88      578.20     33.64 o 
   1   9   3     6937.67     6668.29    105.24 o 
   2   9   3     3420.38     3484.71     64.70 o 
   3   9   3     3944.50     3938.27    133.14 o 
   4   9   3      473.20      439.47     43.20 o 
   5   9   3       84.03       82.10     14.50 o 
   6   9   3        3.92       20.22     14.44 o 
   7   9   3     3059.22     2886.66     58.51 o 
   8   9   3     2942.62     2883.80     60.42 o 
   9   9   3        5.91       -2.27     16.99 o 
  10   9   3     2328.03     2422.65     56.61 o 
  11   9   3      147.85      154.91     24.30 o 
  12   9   3      167.16      162.89     25.14 o 
  13   9   3      651.17      746.64     58.89 o 
  14   9   3        0.74       10.75     39.12 o 
  -7  10   3       96.44       68.13     44.70 o 
  -6  10   3        0.18       -1.72     38.26 o 
  -5  10   3      507.42      476.48     48.14 o 
  -4  10   3       50.98       49.86     33.31 o 
  -3  10   3      449.56      395.03     40.62 o 
  -2  10   3      293.89      280.47     37.18 o 
  -1  10   3      385.05      364.52     24.51 o 
   0  10   3      346.92      318.35     23.07 o 
   1  10   3      296.75      336.34     22.59 o 
   2  10   3     3859.95     3830.84     72.10 o 
   3  10   3     4626.62     4653.03     82.62 o 
   4  10   3      877.81      915.23     47.82 o 
   5  10   3     1483.40     1465.96     53.09 o 
   6  10   3      995.72     1079.40     98.43 o 
   7  10   3     1416.52     1442.04     41.33 o 
   8  10   3       65.04       61.99     35.35 o 
   9  10   3     3662.24     3659.45     73.74 o 
  10  10   3      413.60      376.49     40.62 o 
  11  10   3      110.68       92.90     47.18 o 
  12  10   3       96.22       86.26     25.06 o 
  13  10   3      929.58     1207.65     72.86 o 
  14  10   3       10.33        6.66     43.41 o 
  -6  11   3       57.15       24.50     41.27 o 
  -5  11   3      155.52      155.82     41.27 o 
  -4  11   3        7.26        8.38     32.45 o 
  -3  11   3       74.80       76.08     36.75 o 
  -2  11   3        6.02        0.64     30.95 o 
  -1  11   3      242.18      329.68     26.33 o 
   0  11   3      272.71      315.17     24.77 o 
   1  11   3     1270.68     1228.20     85.32 o 
   2  11   3      444.00      424.43     26.02 o 
   3  11   3      841.78      883.35     34.31 o 
   4  11   3      858.75      923.98     34.05 o 
   5  11   3     1177.65     1150.90     79.95 o 
   6  11   3      318.35      285.43     45.35 o 
   7  11   3      430.53      338.17     55.77 o 
   8  11   3     1494.89     1492.55     44.98 o 
   9  11   3     1664.18     1809.58     65.87 o 
  10  11   3        2.72       10.58     20.81 o 
  11  11   3      867.95      928.52     40.88 o 
  12  11   3      233.93      220.96     31.13 o 
  13  11   3      116.20      135.40     47.71 o 
  -5  12   3        5.02      -14.40     44.70 o 
  -4  12   3        8.05       -1.72     40.41 o 
  -3  12   3       27.36       29.23     38.26 o 
  -2  12   3       79.28       84.03     38.90 o 
  -1  12   3        1.44       -8.60     32.67 o 
   0  12   3       34.81       19.08     21.91 o 
   1  12   3      771.40      908.54     37.55 o 
   2  12   3       47.81       53.71     21.58 o 
   3  12   3     3239.97     2960.66     65.44 o 
   4  12   3      389.95      297.14     25.45 o 
   5  12   3      712.37      722.31    107.35 o 
   6  12   3      311.73      358.24     66.41 o 
   7  12   3       15.44        2.47     17.32 o 
   8  12   3     1365.75     1178.18     42.04 o 
   9  12   3      113.78       72.99     22.84 o 
  10  12   3      222.18      238.92     39.76 o 
  11  12   3      309.35      326.71     36.11 o 
  12  12   3       54.00       79.83     29.93 o 
  13  12   3     1360.49     1378.54     55.63 o 
  -3  13   3        1.64      -10.75     43.20 o 
  -2  13   3      123.62       92.63     43.63 o 
  -1  13   3       63.68       49.43     39.98 o 
   0  13   3      107.20      125.30     37.61 o 
   1  13   3      486.80      523.58     39.55 o 
   2  13   3      124.63      120.07     28.58 o 
   3  13   3      641.19      776.03     37.16 o 
   4  13   3       33.37       58.13     22.92 o 
   5  13   3     1763.64     1795.94     55.99 o 
   6  13   3       38.31       20.17     20.74 o 
   7  13   3      750.38      690.34     35.22 o 
   8  13   3      340.54      380.54     30.29 o 
   9  13   3      408.85      393.63     33.44 o 
  10  13   3      581.59      621.00     39.04 o 
  11  13   3       21.42        7.35     25.13 o 
  12  13   3      386.22      331.58     34.70 o 
  -1  14   3       54.75       23.43     44.27 o 
   0  14   3      286.04      229.11     45.99 o 
   1  14   3      584.77      544.09     47.50 o 
   2  14   3      439.16      313.46     30.61 o 
   3  14   3      431.90      443.07     46.64 o 
   4  14   3      425.33      375.04     48.36 o 
   5  14   3      149.66      166.31     37.61 o 
   6  14   3       93.22       84.27     26.53 o 
   7  14   3      402.13      395.29     41.91 o 
   8  14   3        2.22        5.34     22.64 o 
   9  14   3      298.90      317.86     33.85 o 
  10  14   3      415.65      440.47     42.12 o 
  11  14   3      324.29      243.94     50.29 o 
   2  15   3      101.80      116.50     32.81 o 
   3  15   3      418.24      434.44     38.90 o 
   4  15   3      595.21      632.34    113.05 o 
   5  15   3      242.63      227.17     43.63 o 
   6  15   3      447.33      405.34     49.00 o 
   7  15   3       70.24       67.78     29.56 o 
   8  15   3      224.24      224.90     35.09 o 
  -9 -14   4      372.50      321.31     51.37 o 
  -8 -14   4        3.18        5.91     28.87 o 
  -7 -14   4       97.55       50.68     28.86 o 
  -6 -14   4       92.48       37.99     27.07 o 
  -5 -14   4      119.95      147.47     31.82 o 
  -4 -14   4      223.56      263.19     34.42 o 
  -3 -14   4       86.00       65.47     31.29 o 
  -2 -14   4       65.98       85.07     30.48 o 
  -1 -14   4      137.81      146.95     34.74 o 
 -11 -13   4       60.13       46.64     30.47 o 
 -10 -13   4      642.95      614.69     38.15 o 
  -9 -13   4      162.56      126.27     27.81 o 
  -8 -13   4      720.61      817.68     76.73 o 
  -7 -13   4      410.16      422.74     46.42 o 
  -6 -13   4      295.78      203.92     28.60 o 
  -5 -13   4        0.88        9.52     25.04 o 
  -4 -13   4        9.66       10.29     25.74 o 
  -3 -13   4       32.77       34.16     24.78 o 
  -2 -13   4       58.80       82.05     27.86 o 
  -1 -13   4      176.15      178.41     30.74 o 
   0 -13   4       27.90       37.01     28.47 o 
   1 -13   4       41.76       73.29     45.78 o 
   2 -13   4      436.51      428.98     57.60 o 
 -12 -12   4       12.57        9.15     29.32 o 
 -11 -12   4      554.40      615.14     56.52 o 
 -10 -12   4      485.77      552.80     35.62 o 
  -9 -12   4      492.58      428.23     42.55 o 
  -8 -12   4      625.22      526.90     34.27 o 
  -7 -12   4      347.22      286.81     26.88 o 
  -6 -12   4      189.69      254.22     27.58 o 
  -5 -12   4       16.39       40.96     22.39 o 
  -4 -12   4     2057.57     1993.99     56.09 o 
  -3 -12   4       36.94       32.24     20.97 o 
  -2 -12   4      672.55      828.58     37.68 o 
  -1 -12   4      190.39      166.42     25.98 o 
   0 -12   4      202.82      136.21     26.99 o 
   1 -12   4      106.92      146.58     41.27 o 
   2 -12   4      623.67      882.47     64.48 o 
   3 -12   4       59.70       39.33     43.20 o 
   4 -12   4     1077.57     1023.46     73.07 o 
 -13 -11   4        3.12       21.28     43.41 o 
 -12 -11   4      637.54      605.68     38.86 o 
 -11 -11   4      985.43      944.85     42.80 o 
 -10 -11   4       42.35       41.56     24.31 o 
  -9 -11   4     2839.80     2983.76     82.32 o 
  -8 -11   4      300.90      267.64     25.50 o 
  -7 -11   4      527.25      493.79     89.19 o 
  -6 -11   4      407.31      420.89     28.41 o 
  -5 -11   4      368.88      322.71     25.73 o 
  -4 -11   4       96.60       47.35     24.93 o 
  -3 -11   4       18.63       39.10     19.58 o 
  -2 -11   4       67.44       59.95     20.17 o 
  -1 -11   4     1010.85     1013.36     38.62 o 
   0 -11   4       60.13       45.82     20.78 o 
   1 -11   4      216.60      197.70     25.14 o 
   2 -11   4        0.13       -4.30     33.53 o 
   3 -11   4      411.32      351.61     47.28 o 
   4 -11   4     1687.33     1884.65     86.61 o 
   5 -11   4      125.74      115.84     45.78 o 
 -13 -10   4       84.26       36.54     37.40 o 
 -12 -10   4     1264.65     1348.29     49.66 o 
 -11 -10   4       71.89       66.63     22.80 o 
 -10 -10   4     1188.78     1141.60     57.60 o 
  -9 -10   4      259.70      218.10     23.78 o 
  -8 -10   4      845.29      779.12     34.17 o 
  -7 -10   4     1554.36     1619.71     45.09 o 
  -6 -10   4       25.52       10.63     17.62 o 
  -5 -10   4      273.41      218.21     30.52 o 
  -4 -10   4     2937.21     3052.82    174.19 o 
  -3 -10   4       43.49       16.15     16.86 o 
  -2 -10   4     2383.87     2259.85     75.44 o 
  -1 -10   4       77.29       59.58     19.38 o 
   0 -10   4      555.98      553.65     28.24 o 
   1 -10   4       62.09       74.41     20.30 o 
   2 -10   4     1048.22     1025.33     38.37 o 
   3 -10   4      150.67      121.00     35.46 o 
   4 -10   4      214.91      181.18     39.55 o 
   5 -10   4      589.97      650.14     56.52 o 
   6 -10   4     1105.08     1226.99     73.07 o 
 -14  -9   4        0.41       -8.60     39.98 o 
 -13  -9   4     1257.43     1225.27     74.58 o 
 -12  -9   4      363.71      387.50     46.64 o 
 -11  -9   4      906.44      941.75     38.86 o 
 -10  -9   4     1136.45     1223.36     77.16 o 
  -9  -9   4     3984.76     3614.87     71.74 o 
  -8  -9   4      287.98      221.22     20.97 o 
  -7  -9   4        1.02        5.89     14.77 o 
  -6  -9   4     1462.14     1396.23     39.30 o 
  -5  -9   4     1391.34     1371.33     82.10 o 
  -4  -9   4      410.19      372.29     22.02 o 
  -3  -9   4     1122.34     1022.03     64.15 o 
  -2  -9   4     1462.42     1337.17     37.84 o 
  -1  -9   4      850.37      831.97     30.73 o 
   0  -9   4     1031.95      964.89     48.68 o 
   1  -9   4       37.49       44.03     16.71 o 
   2  -9   4      140.55      128.82     20.13 o 
   3  -9   4        6.27        7.31     26.22 o 
   4  -9   4     1306.80     1191.53     58.67 o 
   5  -9   4      894.89      843.06     39.01 o 
   6  -9   4      637.86      640.13     35.77 o 
   7  -9   4      320.92      313.04     33.72 o 
   8  -9   4      178.00      125.57     33.27 o 
 -11  -8   4     1911.14     2119.86     53.40 o 
 -10  -8   4       35.05       22.74     17.77 o 
  -9  -8   4     1866.15     1883.39     47.27 o 
  -8  -8   4      960.71      887.92     69.53 o 
  -7  -8   4     5786.15     5593.77    126.16 o 
  -6  -8   4      111.98      136.92     24.29 o 
  -5  -8   4     2641.10     2490.17     51.46 o 
  -4  -8   4     1181.31     1139.59     32.90 o 
  -3  -8   4      510.26      489.53     22.66 o 
  -2  -8   4     1116.53     1120.68     36.21 o 
  -1  -8   4     3080.97     2990.64    123.90 o 
   0  -8   4       29.43       75.37     31.70 o 
   1  -8   4     2826.91     2850.94     56.18 o 
   2  -8   4       56.08       60.32     12.73 o 
   3  -8   4      180.14      184.16     15.87 o 
   4  -8   4      810.63      841.65     65.66 o 
   5  -8   4      416.75      471.77     37.40 o 
   6  -8   4     1992.25     2063.48     55.36 o 
   7  -8   4      639.59      666.85     42.66 o 
   8  -8   4      310.27      247.82     32.67 o 
   9  -8   4      428.44      362.18     73.50 o 
 -10  -7   4      270.51      304.33     30.30 o 
  -9  -7   4      809.94      913.67     50.40 o 
  -8  -7   4      371.68      306.02     19.91 o 
  -7  -7   4     3857.94     3775.11     67.66 o 
  -6  -7   4      199.63      181.93     26.76 o 
  -5  -7   4     2486.45     2472.63     54.70 o 
  -4  -7   4      769.93      811.09     25.51 o 
  -3  -7   4     1973.00     1853.47     40.31 o 
  -2  -7   4     8099.08     7887.77    117.56 o 
  -1  -7   4      469.97      444.69     20.08 o 
   0  -7   4     5028.96     4955.94     80.59 o 
   1  -7   4     2739.72     2658.87     51.45 o 
   2  -7   4      186.01      175.32     16.46 o 
   3  -7   4     4407.70     4547.06     76.55 o 
   4  -7   4       47.90       17.40     14.59 o 
   5  -7   4      682.15      716.32     30.54 o 
   6  -7   4       55.23       44.38     19.06 o 
   7  -7   4        0.98      -10.00     21.27 o 
   8  -7   4     1459.26     1415.66     48.83 o 
   9  -7   4      944.53      937.86     43.58 o 
  10  -7   4        1.15       -0.86     31.46 o 
 -10  -6   4      509.89      486.58     32.45 o 
  -9  -6   4      738.64      587.38     34.39 o 
  -8  -6   4     6949.68     6800.34    143.78 o 
  -7  -6   4      200.94      213.83     20.74 o 
  -6  -6   4     2275.50     2121.19     32.73 o 
  -5  -6   4     1027.46      928.83     32.71 o 
  -4  -6   4      160.90      200.19      9.92 o 
  -3  -6   4       51.42       70.31     13.89 o 
  -2  -6   4       22.86       39.45      9.45 o 
  -1  -6   4     8099.42     7879.53    115.20 o 
   0  -6   4    10936.96    10860.12    152.78 o 
   1  -6   4        2.37        2.36     10.24 o 
   2  -6   4     1002.94     1030.40     30.52 o 
   3  -6   4     2462.66     2327.24     45.81 o 
   4  -6   4      159.03      136.08     15.11 o 
   5  -6   4     2644.54     2684.25     56.48 o 
   6  -6   4       39.06       38.05     17.54 o 
   7  -6   4      770.66      632.30     31.60 o 
   8  -6   4      112.54       83.65     23.75 o 
   9  -6   4      199.05      170.93     28.56 o 
  10  -6   4     1167.40     1197.15     78.02 o 
 -11  -5   4     1454.21     1595.58     57.60 o 
 -10  -5   4       60.64       57.60     21.49 o 
  -9  -5   4      355.97      362.50     25.15 o 
  -8  -5   4     1030.91     1065.92     27.11 o 
  -7  -5   4      199.73      183.65     13.18 o 
  -6  -5   4     6419.92     5910.57     85.17 o 
  -5  -5   4     2951.14     2791.82     38.41 o 
  -4  -5   4      295.75      298.81     21.70 o 
  -3  -5   4     2387.48     2262.69     32.03 o 
  -2  -5   4     1860.70     2152.35     30.89 o 
  -1  -5   4     3330.17     3441.41     44.47 o 
   0  -5   4      206.23      175.89     12.30 o 
   1  -5   4    10599.98    10360.24    144.34 o 
   2  -5   4    17313.52    17347.77    232.79 o 
   3  -5   4     1996.27     1891.94     37.94 o 
   4  -5   4      279.78      305.63     16.63 o 
   5  -5   4       35.41       21.63     13.13 o 
   6  -5   4       12.26        8.55     15.41 o 
   7  -5   4     1712.72     1649.40     45.28 o 
   8  -5   4      201.41      168.13     52.66 o 
   9  -5   4     1202.25     1248.72     45.59 o 
  10  -5   4      714.46      725.60     39.64 o 
  11  -5   4        1.44       -7.91     27.02 o 
 -13  -4   4       36.61       16.98     32.24 o 
 -12  -4   4     2560.86     2747.35     84.46 o 
 -11  -4   4     1662.11     1689.29     61.25 o 
 -10  -4   4       45.26       69.63     22.57 o 
  -9  -4   4       85.63       85.11     19.99 o 
  -8  -4   4     1152.82     1140.28     27.56 o 
  -7  -4   4       58.63       39.02     11.39 o 
  -6  -4   4        0.23       -5.97      7.62 o 
  -5  -4   4      506.58      570.93     16.60 o 
  -4  -4   4      319.71      350.21     11.06 o 
  -3  -4   4      297.37      335.02     10.29 o 
  -2  -4   4     1550.34     1525.51     27.79 o 
  -1  -4   4      717.91      667.19     14.16 o 
   0  -4   4      338.24      425.98     11.65 o 
   1  -4   4     2727.95     2731.53     45.64 o 
   2  -4   4     5834.83     5821.49     85.24 o 
   3  -4   4    14909.55    14317.97    193.04 o 
   4  -4   4    11637.26    11395.23    178.92 o 
   5  -4   4     2816.46     2736.66     48.22 o 
   6  -4   4      835.01      856.70     29.40 o 
   7  -4   4      256.35      258.37     30.73 o 
   8  -4   4      432.92      442.42     26.95 o 
   9  -4   4      117.46      103.09     21.73 o 
  10  -4   4       18.80        5.07     22.89 o 
  11  -4   4       29.16       12.79     26.20 o 
  12  -4   4      270.40      269.16     36.39 o 
 -15  -3   4      786.11      891.28     61.25 o 
 -14  -3   4      302.90      276.82     44.92 o 
 -13  -3   4     1947.13     2052.50     75.65 o 
 -12  -3   4      497.58      543.32     42.34 o 
 -11  -3   4      262.22      269.94     32.67 o 
 -10  -3   4      379.29      312.07     29.87 o 
  -9  -3   4      745.47      746.85     37.40 o 
  -8  -3   4     1354.60     1363.64     30.05 o 
  -7  -3   4     2410.36     2571.69     43.86 o 
  -6  -3   4     2424.86     2340.47     39.73 o 
  -5  -3   4     3966.58     3581.26     53.95 o 
  -4  -3   4     5939.62     5941.13     82.59 o 
  -3  -3   4       10.15       28.31      6.07 o 
  -2  -3   4       10.71       23.29      4.49 o 
  -1  -3   4      248.95      341.29     12.92 o 
   0  -3   4    19999.51    19204.41    203.78 o 
   1  -3   4     3502.52     3212.51     49.53 o 
   2  -3   4    17047.01    17787.58    233.86 o 
   3  -3   4     6750.15     7373.64    103.68 o 
   4  -3   4      111.81      158.55     32.78 o 
   5  -3   4     9849.83     9323.60    130.09 o 
   6  -3   4     9204.99     9166.42    192.78 o 
   7  -3   4      273.08      258.04     20.03 o 
   8  -3   4      985.48     1031.81     34.73 o 
   9  -3   4      189.05      154.62     20.79 o 
  10  -3   4     1300.65     1282.57     43.91 o 
  11  -3   4      184.03      162.35     26.41 o 
  12  -3   4       32.40       21.34     28.83 o 
  13  -3   4       33.32        7.31     43.84 o 
 -15  -2   4      650.01      597.91     60.18 o 
 -14  -2   4      214.57      226.74     41.69 o 
 -13  -2   4      961.58      878.60     55.66 o 
 -12  -2   4      172.54      117.78     32.67 o 
 -11  -2   4     4847.45     4892.93     89.09 o 
 -10  -2   4       24.09       12.01     16.27 o 
  -9  -2   4       92.96       82.77     14.77 o 
  -8  -2   4     2535.31     2425.35    100.91 o 
  -7  -2   4      217.39      244.34     13.06 o 
  -6  -2   4     3017.23     3355.10     43.57 o 
  -5  -2   4       18.21        7.03      6.12 o 
  -4  -2   4     2517.45     2399.26     37.75 o 
  -3  -2   4     1673.49     1517.66     25.76 o 
  -2  -2   4      715.20      866.68     17.16 o 
  -1  -2   4       43.24       41.78      4.89 o 
   0  -2   4    11361.29    12085.73    129.45 o 
   1  -2   4     1641.79     1398.53     20.14 o 
   2  -2   4    44018.44    43567.24    556.41 o 
   3  -2   4     1110.53     1065.36     71.78 o 
   4  -2   4    14841.16    14954.19    198.53 o 
   5  -2   4      441.37      419.85     20.95 o 
   6  -2   4      666.57      776.65     61.47 o 
   7  -2   4     2305.76     2471.63     50.90 o 
   8  -2   4        9.69        7.32     14.19 o 
   9  -2   4      655.17      683.62     33.64 o 
  10  -2   4      218.62      197.68     23.60 o 
  11  -2   4      180.57      165.27     38.69 o 
  12  -2   4        4.14       -7.05     25.84 o 
  13  -2   4        0.38       -1.98     28.70 o 
 -15  -1   4       13.98       16.98     46.64 o 
 -14  -1   4      449.54      441.67     36.40 o 
 -13  -1   4       17.57        5.31     22.72 o 
 -12  -1   4      283.21      284.75     26.58 o 
 -11  -1   4     1410.86     1367.25     83.93 o 
 -10  -1   4       85.03       61.66     17.34 o 
  -9  -1   4     2228.66     2165.73     48.17 o 
  -8  -1   4      686.46      672.04     41.69 o 
  -7  -1   4     2399.08     2546.95     48.03 o 
  -6  -1   4     5502.80     5489.79     93.86 o 
  -5  -1   4     5354.35     5616.92     65.60 o 
  -4  -1   4     7731.25     8238.86     91.14 o 
  -3  -1   4     3197.93     3169.93     49.05 o 
  -2  -1   4       46.65       21.90      4.48 o 
  -1  -1   4      749.12      537.58     12.23 o 
   0  -1   4    32009.16    35649.02    372.67 o 
   1  -1   4    16333.54    17029.32    259.78 o 
   2  -1   4     3431.74     3678.97     52.81 o 
   3  -1   4     2014.60     2329.61     37.05 o 
   4  -1   4    24752.51    24419.07    316.62 o 
   5  -1   4      105.80      198.92     11.25 o 
   6  -1   4    10710.15    10654.13    153.24 o 
   7  -1   4     3916.06     3753.41     66.26 o 
   8  -1   4      593.19      549.21     36.32 o 
   9  -1   4     1598.87     1547.85     42.17 o 
  10  -1   4      610.30      489.82     44.27 o 
  11  -1   4        3.44       -1.30     19.90 o 
  12  -1   4      475.29      512.83     74.26 o 
  13  -1   4      255.32      272.38     32.91 o 
  14  -1   4       12.49       -2.79     43.84 o 
 -14   0   4      736.05      699.31     42.47 o 
 -13   0   4       17.17       12.16     25.44 o 
 -12   0   4      837.18      827.25     38.28 o 
 -11   0   4      131.77      107.39     20.80 o 
 -10   0   4      440.96      463.30     29.01 o 
  -9   0   4       25.93       -0.60     14.80 o 
  -8   0   4      276.01      254.62     18.08 o 
  -7   0   4      630.91      578.62     22.41 o 
  -6   0   4     2138.32     2342.00     53.04 o 
  -5   0   4      604.63      603.32     12.37 o 
  -4   0   4       16.71       62.88     13.50 o 
  -3   0   4      770.08      859.99     14.66 o 
  -2   0   4      296.61      255.10      6.79 o 
  -1   0   4     2964.26     3234.66     36.93 o 
   0   0   4     3845.12     3645.80     50.76 o 
   1   0   4     4633.99     4527.12     87.47 o 
   2   0   4      677.61      747.03     12.25 o 
   3   0   4      386.24      361.11     31.49 o 
   4   0   4     3786.84     4372.08     63.38 o 
   5   0   4     2252.71     2035.57     41.48 o 
   6   0   4    27316.66    27029.88    351.76 o 
   7   0   4      362.56      404.15     16.86 o 
   8   0   4     4181.72     4098.22     72.18 o 
   9   0   4      996.91      991.96     32.96 o 
  10   0   4      358.20      373.49     24.39 o 
  11   0   4      744.89      714.38     33.33 o 
  12   0   4       28.46       30.29     24.00 o 
  13   0   4      172.41      172.33     29.36 o 
  14   0   4      417.81      466.64     38.95 o 
 -14   1   4       46.35       34.04     30.02 o 
 -13   1   4       65.42       34.24     27.20 o 
 -12   1   4      623.31      605.74     35.55 o 
 -11   1   4      501.55      555.96     32.99 o 
 -10   1   4     3571.55     3484.23     70.08 o 
  -9   1   4     5457.02     5044.97     87.69 o 
  -8   1   4        9.87        2.54     13.36 o 
  -7   1   4      809.24      754.73     25.37 o 
  -6   1   4     4268.79     4267.15     70.01 o 
  -5   1   4     1092.63     1026.19     25.43 o 
  -4   1   4        7.98       16.52      6.91 o 
  -3   1   4    16582.38    16843.17    180.74 o 
  -2   1   4    16593.76    17474.96    326.00 o 
  -1   1   4      632.37      640.52     10.47 o 
   0   1   4     4443.08     4083.96     55.77 o 
   1   1   4    25644.89    27536.46    356.27 o 
   2   1   4     4670.63     4576.33     89.41 o 
   3   1   4     8156.63     7914.71    151.95 o 
   4   1   4     6841.71     6406.39    128.09 o 
   5   1   4    33296.47    33103.56    614.25 o 
   6   1   4      811.19      987.35     35.68 o 
   7   1   4     3826.23     3574.14     65.12 o 
   8   1   4     3186.86     3145.90     99.62 o 
   9   1   4     1009.92      991.22     87.37 o 
  10   1   4      765.30      756.46     31.23 o 
  11   1   4      109.03       84.35     19.95 o 
  12   1   4     1499.77     1470.81     48.31 o 
  13   1   4      386.88      440.53     74.69 o 
  14   1   4        8.51        9.46     36.75 o 
 -13   2   4       81.27       56.03     29.63 o 
 -12   2   4       13.79        2.35     24.07 o 
 -11   2   4      126.08      109.71     21.80 o 
 -10   2   4     2019.65     1831.62     49.63 o 
  -9   2   4      784.13      742.04     30.16 o 
  -8   2   4      839.13      707.08     51.58 o 
  -7   2   4      925.63      854.21     27.38 o 
  -6   2   4       27.64       13.82     12.79 o 
  -5   2   4      248.21      271.15     34.28 o 
  -4   2   4     4192.80     3898.71     61.89 o 
  -3   2   4    25504.14    26152.04    441.41 o 
  -2   2   4     2634.23     2730.48     42.75 o 
  -1   2   4     3438.35     3562.57     51.94 o 
   0   2   4     1257.44     1307.12     21.86 o 
   1   2   4    72233.48    73628.45    954.87 o 
   2   2   4    26363.49    27219.77    349.92 o 
   3   2   4      433.91      485.51     16.98 o 
   8   2   4      341.14      336.10     18.41 o 
   9   2   4     3940.00     3930.63    149.37 o 
  10   2   4     1869.58     1694.44     59.32 o 
  11   2   4      978.03      938.56     47.71 o 
  12   2   4      809.62      804.67     47.71 o 
  13   2   4      285.71      294.66     41.91 o 
  14   2   4     1986.46     2186.83     88.33 o 
  15   2   4      240.70      209.55     49.65 o 
 -13   3   4      170.34      121.77     32.66 o 
 -12   3   4      488.64      402.55     33.84 o 
 -11   3   4      441.28      430.33     46.42 o 
 -10   3   4       66.74       53.58     19.43 o 
  -9   3   4        6.67        9.93     16.36 o 
  -8   3   4      709.34      633.15     42.98 o 
  -7   3   4      264.53      239.76     17.90 o 
  -6   3   4       98.44       88.64     13.43 o 
  -5   3   4        2.57       18.38      9.56 o 
  -4   3   4        4.88        5.07      8.16 o 
  -3   3   4     2301.75     2173.06     39.17 o 
  -2   3   4    12539.46    12120.85    131.01 o 
  -1   3   4     4227.76     4123.20     48.20 o 
   0   3   4     4939.25     5484.95     61.68 o 
   1   3   4    16791.42    17551.80    214.13 o 
   2   3   4       18.59       15.87      7.13 o 
   3   3   4    26875.46    26311.22    417.91 o 
   4   3   4     4354.94     4179.80     85.75 o 
   7   3   4      447.55      467.89     26.22 o 
   8   3   4     1168.77     1087.08     40.19 o 
   9   3   4       55.08       84.25     20.42 o 
  10   3   4        9.87       33.96     19.99 o 
  11   3   4      115.64      107.89     27.30 o 
  12   3   4      585.88      576.64     43.20 o 
  13   3   4      130.07      106.17     35.25 o 
  14   3   4     1535.10     1628.46     74.79 o 
  15   3   4        4.17      -10.53     42.55 o 
 -12   4   4      222.42      186.17     30.76 o 
 -11   4   4      828.26      820.70     65.66 o 
 -10   4   4      326.05      295.29     37.29 o 
  -9   4   4      270.73      294.14     62.97 o 
  -8   4   4      162.77      138.81     24.93 o 
  -7   4   4      570.59      636.54     26.63 o 
  -6   4   4      187.40      193.75     23.64 o 
  -5   4   4      193.09      179.43     14.75 o 
  -4   4   4     5443.03     5044.17     61.10 o 
  -3   4   4      186.04      211.15     13.90 o 
  -2   4   4    18244.29    18740.70    200.38 o 
  -1   4   4     1206.06      996.49     17.17 o 
   0   4   4    11213.88    10935.21    118.95 o 
   1   4   4       44.99      105.78      5.79 o 
   2   4   4     2409.21     2735.37     66.63 o 
   3   4   4    25376.78    26156.44    274.92 o 
   4   4   4     1108.66     1185.98     49.65 o 
   5   4   4    18297.04    18062.04    332.48 o 
   6   4   4     1506.66     1407.52     40.84 o 
   7   4   4      439.74      483.54     35.78 o 
   8   4   4     2558.38     2356.83     61.47 o 
   9   4   4      117.10       87.47     19.56 o 
  10   4   4     3398.38     3340.75     86.18 o 
  11   4   4      417.87      405.56     33.53 o 
  12   4   4     1087.12     1167.89     54.81 o 
  13   4   4     2075.95     2238.63     78.45 o 
  14   4   4      139.70      150.23     38.69 o 
 -12   5   4       19.80        0.82     28.61 o 
 -11   5   4       46.15       30.66     25.18 o 
 -10   5   4      127.26      123.03     25.11 o 
  -9   5   4     1937.56     1844.05    139.91 o 
  -8   5   4        0.96       -4.94     16.58 o 
  -7   5   4      358.84      342.82     22.61 o 
  -6   5   4       20.64       14.83     13.44 o 
  -5   5   4      107.16       77.16     13.16 o 
  -4   5   4      768.73      728.52     25.36 o 
  -3   5   4     2900.80     2872.60     74.02 o 
  -2   5   4     7255.79     6996.38     81.52 o 
  -1   5   4      882.20      959.46     19.34 o 
   0   5   4    28772.45    29631.61    312.02 o 
   1   5   4    14250.42    13930.89    150.64 o 
   2   5   4    56252.68    56146.92    719.64 o 
   3   5   4      955.43      892.57     15.24 o 
   4   5   4     9125.11     9358.56    181.39 o 
   5   5   4      385.03      330.81     30.63 o 
   6   5   4     1721.28     1661.47     31.12 o 
   7   5   4      617.44      598.81     19.37 o 
   8   5   4      352.17      361.46     31.49 o 
   9   5   4     1107.25     1079.12     41.05 o 
  10   5   4      264.77      295.73     27.08 o 
  11   5   4       13.33       -5.59     22.57 o 
  12   5   4       15.93       15.04     28.37 o 
 -11   6   4      358.47      302.02     52.23 o 
 -10   6   4        6.34       -7.63     24.05 o 
  -9   6   4       78.01       46.72     21.52 o 
  -8   6   4       65.12       35.78     20.67 o 
  -7   6   4      408.20      402.14     25.90 o 
  -6   6   4      484.17      475.64     25.68 o 
  -5   6   4      183.98      177.80     16.82 o 
  -4   6   4     2103.64     2153.97     45.99 o 
  -3   6   4      172.40      160.29     24.81 o 
  -2   6   4     9959.77    10093.69    137.12 o 
  -1   6   4     1534.33     1451.85     24.89 o 
   0   6   4     1831.52     1957.57     29.42 o 
   1   6   4     5068.57     5102.46     61.34 o 
   2   6   4    21769.06    22078.58    292.33 o 
   3   6   4    15330.27    14911.63    202.36 o 
   4   6   4    21741.42    21405.32    284.64 o 
   5   6   4     1602.45     1634.91     25.09 o 
   6   6   4     2482.03     2354.63     57.46 o 
   7   6   4     3947.87     4095.61     74.07 o 
   8   6   4      857.00      908.41     25.36 o 
   9   6   4      466.28      460.79     30.52 o 
  10   6   4     1736.69     1818.45     58.46 o 
 -10   7   4       41.00       39.75     28.86 o 
  -9   7   4      729.23      758.01     40.04 o 
  -8   7   4      488.27      456.64     31.06 o 
  -7   7   4       90.92       84.75     20.52 o 
  -6   7   4       96.29       71.38     24.82 o 
  -5   7   4      413.76      432.04     23.84 o 
  -4   7   4      665.84      616.73     26.65 o 
  -3   7   4      681.24      641.99     19.12 o 
  -2   7   4     4972.19     5006.11    112.02 o 
  -1   7   4     5222.85     5198.23     65.52 o 
   0   7   4    11864.56    11951.05    134.09 o 
   1   7   4     3112.09     2904.60     39.94 o 
   2   7   4    13190.11    13486.64    186.85 o 
   3   7   4     4444.86     4274.89     70.71 o 
   4   7   4       29.04       31.38     14.51 o 
   5   7   4     8797.65     8530.98    125.27 o 
   6   7   4     1078.60     1053.31     61.68 o 
   7   7   4      712.00      737.25     31.38 o 
   8   7   4      197.51      187.10     16.64 o 
   9   7   4       30.92       18.83     13.95 o 
  10   7   4       20.10      -12.90     21.49 o 
  11   7   4      284.38      329.26     33.10 o 
 -10   8   4        2.42       -2.58     43.41 o 
  -9   8   4        8.67       -6.41     25.97 o 
  -8   8   4      164.23      157.23     27.13 o 
  -7   8   4        4.22        0.32     20.82 o 
  -6   8   4      124.04      114.90     22.77 o 
  -5   8   4      871.65      918.01     35.40 o 
  -4   8   4      648.72      642.94     62.43 o 
  -3   8   4     4534.02     4454.04     98.33 o 
  -2   8   4      635.75      577.35     19.09 o 
  -1   8   4     2215.52     2152.13     42.78 o 
   0   8   4     2515.48     2362.94     47.70 o 
   1   8   4     1290.44     1286.71     69.96 o 
   2   8   4    27029.09    26601.63    354.64 o 
   3   8   4     5369.61     5378.99    113.05 o 
   4   8   4     1628.49     1556.61     59.43 o 
   5   8   4     6645.29     6640.90    103.39 o 
   6   8   4       52.89       51.53     12.82 o 
   7   8   4     2511.29     2522.77     76.40 o 
   8   8   4      570.34      564.91     25.43 o 
   9   8   4     1321.97     1333.16     38.68 o 
  10   8   4     3782.62     3684.20     78.55 o 
  11   8   4      508.04      556.65     30.29 o 
  12   8   4      470.97      508.94     45.13 o 
  -9   9   4       81.46       65.34     44.70 o 
  -8   9   4        0.79        0.20     26.51 o 
  -7   9   4        1.16       -7.95     24.75 o 
  -6   9   4      440.00      399.59     42.45 o 
  -5   9   4      366.60      315.59     27.17 o 
  -4   9   4      649.59      651.44     30.87 o 
  -3   9   4     5177.41     5411.73     93.08 o 
  -2   9   4      278.80      267.67     21.14 o 
  -1   9   4     8833.09     8729.99    184.30 o 
   0   9   4      253.17      224.38     18.23 o 
   1   9   4     1512.30     1451.85     53.62 o 
   2   9   4     2607.34     2638.85     68.88 o 
   3   9   4       25.44       33.18     13.82 o 
   4   9   4     4761.38     4517.00     78.63 o 
   5   9   4      707.47      627.56     26.29 o 
   6   9   4      277.27      242.57     19.56 o 
   7   9   4     2356.36     2493.55     53.87 o 
   8   9   4       40.08       35.25     15.45 o 
   9   9   4        1.35        7.46     15.64 o 
  10   9   4      646.37      742.99     56.85 o 
  11   9   4      699.24      737.34     82.42 o 
  12   9   4     1223.69     1210.49     63.29 o 
  13   9   4      125.60      191.28     43.41 o 
  14   9   4      534.74      535.37     53.09 o 
  15   9   4      302.13      287.78     52.01 o 
  -7  10   4       37.72       20.85     42.55 o 
  -6  10   4      321.11      349.89     50.29 o 
  -5  10   4      385.39      375.90     44.92 o 
  -4  10   4      114.20       84.68     31.81 o 
  -3  10   4       28.73       34.82     30.09 o 
  -2  10   4     2078.28     2138.04     81.67 o 
  -1  10   4     5459.88     5735.54     97.06 o 
   0  10   4     1982.44     1961.55     47.57 o 
   1  10   4     4630.07     4478.84    169.36 o 
   2  10   4        4.27       11.82     14.59 o 
   3  10   4     2341.20     2389.98     53.02 o 
   4  10   4      145.88      153.30     19.15 o 
   5  10   4      816.16      812.52     32.45 o 
   6  10   4     3159.76     2944.50     61.16 o 
   7  10   4      313.20      372.50     23.22 o 
   8  10   4      346.39      326.29     26.54 o 
   9  10   4     1087.20     1056.46     77.05 o 
  10  10   4     1113.10     1089.80    142.82 o 
  11  10   4      216.34      255.15     27.94 o 
  12  10   4       29.25       13.74     24.74 o 
  13  10   4      119.20      151.31     44.06 o 
  14  10   4      967.67      924.16     70.06 o 
  -6  11   4      177.16      187.84     46.85 o 
  -5  11   4      560.65      678.72     58.03 o 
  -4  11   4       83.21      141.20     41.05 o 
  -2  11   4     3010.59     2979.25    101.01 o 
  -1  11   4      949.24     1087.25     38.67 o 
   0  11   4     1371.49     1423.33     43.25 o 
   1  11   4       58.74       64.03     17.71 o 
   2  11   4      413.81      398.67     25.41 o 
   3  11   4     2717.00     2540.55     58.12 o 
   4  11   4        2.13       -1.93     16.53 o 
   5  11   4      441.45      476.82     36.64 o 
   6  11   4      835.31      892.39     34.40 o 
   7  11   4      452.56      390.75     26.68 o 
   8  11   4       42.62       40.59     18.37 o 
   9  11   4      223.17      230.52     24.69 o 
  10  11   4     1002.12     1004.13     65.55 o 
  11  11   4       70.20       33.09     22.50 o 
  12  11   4      678.55      689.68     40.21 o 
  13  11   4      283.00      258.21     34.15 o 
  14  11   4        3.11       19.34     45.56 o 
  -5  12   4       83.95       55.45     47.71 o 
  -4  12   4       70.31      110.04     44.49 o 
  -3  12   4     1331.79     1479.09     77.16 o 
  -2  12   4      210.03      214.28     42.77 o 
  -1  12   4     4262.78     4148.21    126.80 o 
   0  12   4     1371.02     1268.06     58.35 o 
   1  12   4      696.10      766.39     35.54 o 
   2  12   4      533.00      586.14     36.11 o 
   3  12   4       77.71       88.69     20.83 o 
   4  12   4       46.02       40.74     20.42 o 
   5  12   4      107.46      108.35     32.88 o 
   6  12   4      175.09      176.19     23.07 o 
   7  12   4      638.28      523.99     30.54 o 
   8  12   4       87.61      136.48     22.69 o 
   9  12   4      588.71      607.19     33.96 o 
  10  12   4      166.12      139.45     27.18 o 
  11  12   4        2.66        6.54     25.51 o 
  12  12   4      324.64      323.47     35.38 o 
  13  12   4       35.11       19.45     30.22 o 
  -3  13   4        8.56       -4.73     41.91 o 
  -2  13   4      945.80      854.74     67.06 o 
  -1  13   4      404.96      411.15     52.23 o 
   0  13   4       16.14       27.30     38.04 o 
   1  13   4      890.64      853.41     39.80 o 
   2  13   4      314.90      290.88     27.36 o 
   3  13   4       23.19       27.94     22.67 o 
   4  13   4      592.51      617.99     34.60 o 
   5  13   4       77.44       81.10     24.00 o 
   6  13   4      189.87      152.89     25.76 o 
   7  13   4      165.38      161.29     25.85 o 
   8  13   4      105.06       48.93     23.08 o 
   9  13   4      357.70      330.24     31.18 o 
  10  13   4      362.56      355.70     41.91 o 
  11  13   4      301.98      354.29     33.40 o 
  12  13   4       63.37       78.15     29.40 o 
  -1  14   4       21.45       25.36     44.27 o 
   0  14   4     1101.06     1049.25     68.99 o 
   1  14   4      396.47      428.56     45.99 o 
   2  14   4      114.85       92.73     26.68 o 
   3  14   4      266.20      253.98     30.75 o 
   4  14   4        0.16        1.60     24.61 o 
   5  14   4       49.55       32.06     23.24 o 
   6  14   4       12.36        7.16     24.05 o 
   7  14   4      472.19      518.23     40.84 o 
   8  14   4        2.33       -2.36     24.42 o 
   9  14   4       19.11       14.51     25.83 o 
  10  14   4        1.65       -1.01     26.97 o 
  11  14   4      534.53      588.46     59.32 o 
   2  15   4      297.07      286.84     35.64 o 
   3  15   4      281.42      272.63     35.17 o 
   4  15   4       73.92       24.95     28.15 o 
   5  15   4      266.74      212.12     32.01 o 
   6  15   4       50.81       67.93     29.05 o 
   7  15   4      293.91      288.30     34.58 o 
   8  15   4       32.53       20.25     28.32 o 
  -9 -14   5      158.94      145.07     46.85 o 
  -8 -14   5        6.53        1.07     41.69 o 
  -7 -14   5       21.94       47.55     27.81 o 
  -6 -14   5       87.63       95.65     31.61 o 
  -5 -14   5      177.41      167.15     31.79 o 
  -4 -14   5       66.48       60.44     29.37 o 
  -3 -14   5     1072.51     1023.53     85.22 o 
  -2 -14   5      372.34      339.30     38.63 o 
 -11 -13   5       22.75       16.18     28.52 o 
 -10 -13   5       53.01       18.58     29.05 o 
  -9 -13   5       46.05       23.33     26.07 o 
  -8 -13   5      474.90      522.03     35.10 o 
  -7 -13   5      279.58      227.61     30.47 o 
  -6 -13   5      473.40      503.67     36.62 o 
  -5 -13   5       13.36        5.25     26.12 o 
  -4 -13   5      501.34      577.64     36.63 o 
  -3 -13   5      334.45      363.14     37.72 o 
  -2 -13   5      483.16      401.18     33.94 o 
  -1 -13   5     1144.32     1068.61     77.37 o 
   0 -13   5      136.00      129.00     34.17 o 
   1 -13   5      119.09      155.82     49.00 o 
 -12 -12   5        3.14       -1.34     29.47 o 
 -11 -12   5      191.78      119.77     28.88 o 
 -10 -12   5       14.41       15.75     23.85 o 
  -9 -12   5        0.55       -0.41     22.78 o 
  -8 -12   5       49.80       53.28     24.46 o 
  -7 -12   5      890.85      909.06     61.47 o 
  -6 -12   5      822.85      879.47     54.81 o 
  -5 -12   5      559.63      543.75     39.44 o 
  -4 -12   5      710.75      670.14     36.24 o 
  -3 -12   5      115.82      104.83     25.29 o 
  -2 -12   5     3597.08     4042.68    129.28 o 
  -1 -12   5      727.87      763.38     38.60 o 
   0 -12   5     1472.31     1562.29     52.20 o 
   1 -12   5       53.09       27.08     37.40 o 
   2 -12   5        4.85       18.70     39.98 o 
   3 -12   5       23.66       16.98     42.12 o 
 -13 -11   5      178.71      176.45     50.51 o 
 -12 -11   5      564.46      680.20     46.85 o 
 -11 -11   5       71.10       22.81     24.26 o 
 -10 -11   5       33.83       31.20     23.10 o 
  -9 -11   5       46.10       15.99     21.08 o 
  -8 -11   5     1848.59     2029.68     55.04 o 
  -7 -11   5      477.19      424.13     29.40 o 
  -6 -11   5      285.82      283.69     39.98 o 
  -5 -11   5     1338.85     1411.40     58.89 o 
  -4 -11   5        1.47        4.77     19.52 o 
  -3 -11   5     2182.28     2265.77     57.03 o 
  -2 -11   5     1307.25     1256.26     43.35 o 
  -1 -11   5        5.88        6.71     19.80 o 
   0 -11   5     1829.15     2010.57     54.29 o 
   1 -11   5       22.10       22.25     22.79 o 
   2 -11   5     1090.66     1097.18     65.34 o 
   3 -11   5      433.03      412.65     49.43 o 
   4 -11   5        1.40       13.11     39.33 o 
 -13 -10   5      232.90      225.88     49.00 o 
 -12 -10   5      215.62      209.76     44.49 o 
 -11 -10   5      340.72      306.30     36.00 o 
 -10 -10   5        0.69        5.58     20.04 o 
  -9 -10   5      104.16       96.79     22.03 o 
  -8 -10   5     1282.02     1171.62    143.03 o 
  -7 -10   5       18.20        3.62     16.75 o 
  -6 -10   5     4008.18     3781.66     74.22 o 
  -5 -10   5     1055.64     1050.09     47.07 o 
  -4 -10   5      552.41      546.06     28.24 o 
  -3 -10   5     3865.82     3927.37     76.30 o 
  -2 -10   5     1008.56     1057.04     37.70 o 
  -1 -10   5     6614.18     6757.50    133.04 o 
   0 -10   5        7.90        0.21     19.05 o 
   1 -10   5       63.75       88.97     21.34 o 
   2 -10   5       38.40       36.13     20.91 o 
   3 -10   5      338.04      310.56     41.48 o 
   4 -10   5      231.17      247.38     42.34 o 
   5 -10   5       30.33       37.83     38.90 o 
   6 -10   5      149.18      129.17     44.70 o 
 -14  -9   5       96.05       96.50     46.21 o 
 -13  -9   5        3.45       31.16     39.33 o 
 -12  -9   5      344.60      350.32     46.64 o 
 -11  -9   5      154.41      146.50     24.50 o 
 -10  -9   5      227.28      221.71     23.94 o 
  -9  -9   5      209.13      245.84     68.99 o 
  -8  -9   5       79.20       62.06     27.30 o 
  -7  -9   5     1566.56     1387.37     40.00 o 
  -6  -9   5     3271.57     3239.34     64.17 o 
  -5  -9   5      105.38       85.05     15.96 o 
  -4  -9   5     6679.85     6547.47    112.51 o 
  -3  -9   5     1549.86     1521.58     40.62 o 
  -2  -9   5     2181.24     2162.63     49.66 o 
  -1  -9   5     8775.00     8727.50    198.37 o 
   0  -9   5      133.27      142.16     19.60 o 
   1  -9   5     2920.64     2948.96    206.22 o 
   2  -9   5      318.60      335.08     80.92 o 
   3  -9   5      185.76      195.58     33.10 o 
   4  -9   5        0.09       -8.17     29.23 o 
   5  -9   5      172.62      135.37     26.02 o 
   6  -9   5       55.04       50.05     26.13 o 
   7  -9   5        2.08       -6.97     27.32 o 
 -12  -8   5      223.79      267.79     42.55 o 
 -11  -8   5      407.25      382.13     40.62 o 
 -10  -8   5        5.02        6.58     18.04 o 
  -9  -8   5      981.35     1041.38     36.04 o 
  -8  -8   5     2118.94     2156.34     49.83 o 
  -7  -8   5     5632.14     5600.69     93.54 o 
  -6  -8   5      117.84      128.62     17.25 o 
  -5  -8   5     9633.42     9337.71    252.64 o 
  -4  -8   5     5792.49     5384.19     89.06 o 
  -3  -8   5     8439.93     8339.74    158.50 o 
  -2  -8   5     6128.55     6383.64    101.76 o 
  -1  -8   5       73.81       64.44     14.58 o 
   0  -8   5      147.48      117.68     24.50 o 
   1  -8   5      623.33      656.41     27.05 o 
   2  -8   5     2300.28     2305.55     50.39 o 
   3  -8   5      629.70      607.31     30.56 o 
   4  -8   5      132.79      141.45     21.11 o 
   5  -8   5        6.60        3.17     19.68 o 
   6  -8   5        8.88        8.56     22.64 o 
   7  -8   5      345.12      209.46     29.24 o 
   8  -8   5      284.37      212.10     69.53 o 
   9  -8   5       11.88        4.73     40.62 o 
 -10  -7   5        7.52       16.98     23.21 o 
  -9  -7   5      148.12      137.04     20.42 o 
  -8  -7   5      469.82      537.78     37.93 o 
  -7  -7   5      137.86      122.85     16.10 o 
  -6  -7   5     8084.06     8213.37    123.55 o 
  -5  -7   5     5963.40     5914.10     93.81 o 
  -4  -7   5      170.59      184.77     15.47 o 
  -3  -7   5    10522.09    10097.96    156.36 o 
  -2  -7   5     2337.49     2105.40     44.43 o 
  -1  -7   5     8060.19     7793.72    117.12 o 
   0  -7   5     1758.22     1829.76     51.04 o 
   1  -7   5     2223.31     2184.96     45.50 o 
   2  -7   5        0.72        6.79     12.91 o 
   3  -7   5     1926.53     1936.48     43.54 o 
   4  -7   5      153.91      129.50     18.45 o 
   5  -7   5       12.39       15.36     17.93 o 
   6  -7   5      354.13      353.83     26.89 o 
   7  -7   5     1255.15     1249.48     45.14 o 
   8  -7   5      214.85      221.99     29.17 o 
   9  -7   5      365.33      332.75     35.36 o 
  -9  -6   5     4012.91     3910.93     94.35 o 
  -8  -6   5      903.37      893.22     38.69 o 
  -7  -6   5     2082.81     2054.27     43.26 o 
  -6  -6   5    11049.60    10444.93    155.73 o 
  -5  -6   5      676.34      715.64     17.96 o 
  -4  -6   5    13177.11    12895.47    144.69 o 
  -3  -6   5      605.90      591.07     25.42 o 
  -2  -6   5      386.53      415.50     13.83 o 
  -1  -6   5     4009.32     3898.23     65.18 o 
   0  -6   5    10382.61    10096.49    143.55 o 
   1  -6   5     2731.92     2896.87     52.69 o 
   2  -6   5      788.06      789.97     25.40 o 
   3  -6   5     1112.30     1119.19     46.75 o 
   4  -6   5      369.73      378.06     20.01 o 
   5  -6   5      199.56      163.47     24.72 o 
   6  -6   5      790.61      713.97     31.15 o 
   7  -6   5       23.88       40.43     20.64 o 
   8  -6   5      386.62      317.01     39.98 o 
   9  -6   5     1228.49     1256.30     48.75 o 
  10  -6   5      118.00       92.59     30.93 o 
 -11  -5   5      428.54      415.66     34.39 o 
 -10  -5   5     1511.81     1668.87     55.88 o 
  -9  -5   5     5010.13     5220.03     81.38 o 
  -8  -5   5      266.67      302.57     16.39 o 
  -7  -5   5     9075.66     9070.82    176.13 o 
  -6  -5   5     3735.43     3787.35     59.42 o 
  -5  -5   5     3757.79     3371.36     44.86 o 
  -4  -5   5    11827.89    10644.52    119.42 o 
  -3  -5   5     4592.90     4642.17     78.77 o 
  -2  -5   5    17377.72    15772.62    225.00 o 
  -1  -5   5     2136.23     2283.19     39.24 o 
   0  -5   5       12.73        1.81      8.20 o 
   1  -5   5     1738.50     1845.22     72.97 o 
   2  -5   5      258.29      244.82     30.20 o 
   3  -5   5      568.02      635.76     21.94 o 
   4  -5   5        0.09        4.67     11.62 o 
   5  -5   5       93.28       98.43     22.57 o 
   6  -5   5      161.71      167.94     18.54 o 
   7  -5   5      517.52      439.86     26.36 o 
   8  -5   5       46.09       37.54     20.02 o 
   9  -5   5      204.56      153.61     25.45 o 
  10  -5   5      252.76      326.91     39.33 o 
  11  -5   5     1955.93     2150.84     66.15 o 
 -13  -4   5      248.02      293.37     40.62 o 
 -12  -4   5      547.36      693.98     45.99 o 
 -11  -4   5     1302.51     1511.12     58.46 o 
 -10  -4   5     7634.38     8077.84    171.08 o 
  -9  -4   5        0.37       13.76     18.27 o 
  -8  -4   5     4362.76     4679.57     72.70 o 
  -7  -4   5     3062.74     3139.80     51.90 o 
  -6  -4   5    12663.56    12028.08    161.55 o 
  -5  -4   5    11011.67    10195.48    137.90 o 
  -4  -4   5     3485.33     3576.92     45.65 o 
  -3  -4   5     1715.84     1649.59     25.19 o 
  -2  -4   5     2751.27     2852.29     45.58 o 
  -1  -4   5      218.85      315.85     10.55 o 
   0  -4   5    24655.15    24355.04    258.69 o 
   1  -4   5     1510.02     1628.76     31.83 o 
   2  -4   5        7.87        5.33      8.12 o 
   3  -4   5      852.53      923.17     89.19 o 
   4  -4   5      133.24      137.10     12.84 o 
   5  -4   5       26.10       19.31     11.65 o 
   6  -4   5       92.47       93.28     22.14 o 
   7  -4   5     2399.53     2449.04     59.86 o 
   8  -4   5     1726.96     1860.55    115.20 o 
   9  -4   5      355.53      380.53     36.97 o 
  10  -4   5      420.94      410.57     31.53 o 
  11  -4   5       16.71        1.10     26.48 o 
  12  -4   5      338.65      361.07     53.09 o 
 -15  -3   5        1.62      -14.40     43.41 o 
 -14  -3   5      144.52      131.32     38.26 o 
 -13  -3   5       60.89       14.83     34.39 o 
 -12  -3   5       87.10       72.64     30.52 o 
 -11  -3   5      346.72      314.65     31.38 o 
 -10  -3   5     1001.25     1007.77     46.42 o 
  -9  -3   5     3644.12     3644.86     90.48 o 
  -8  -3   5    14895.02    15003.41    200.46 o 
  -7  -3   5      322.55      374.74     21.71 o 
  -6  -3   5    21557.12    21918.56    291.33 o 
  -5  -3   5     1441.38     1425.54     27.73 o 
  -4  -3   5    14274.54    13422.09    176.52 o 
  -3  -3   5     1536.42     1208.69     23.60 o 
  -2  -3   5     5466.26     5763.11     66.41 o 
  -1  -3   5      399.49      415.51     11.59 o 
   0  -3   5     8366.96     8899.49     98.76 o 
   1  -3   5     2921.21     3042.83     45.70 o 
   2  -3   5      533.65      443.90     37.40 o 
   3  -3   5      362.20      486.23     30.41 o 
   4  -3   5     1385.70     1384.23     29.37 o 
   5  -3   5     1227.08     1165.41     27.72 o 
   6  -3   5      570.30      534.30     32.67 o 
   7  -3   5      134.01      119.47     16.95 o 
   8  -3   5     1453.92     1477.15     51.37 o 
   9  -3   5     2210.56     2284.77     55.32 o 
  10  -3   5     1404.82     1434.89     47.60 o 
  11  -3   5     1308.34     1265.38     47.69 o 
  12  -3   5      792.85      774.66     42.78 o 
 -15  -2   5       75.67       93.49     47.93 o 
 -14  -2   5       63.08       44.06     40.41 o 
 -13  -2   5      231.61      236.63     40.84 o 
 -12  -2   5      442.35      502.27     40.62 o 
 -11  -2   5      101.95       72.94     20.13 o 
 -10  -2   5     4278.77     4272.06     94.67 o 
  -9  -2   5     8113.13     8072.81    123.87 o 
  -8  -2   5     1377.75     1295.62     75.65 o 
  -7  -2   5    10654.83    10283.57    116.71 o 
  -6  -2   5     4725.61     5071.96     73.75 o 
  -5  -2   5      198.34      182.09     10.21 o 
  -4  -2   5     4748.76     4919.69     70.05 o 
  -3  -2   5    10758.19    11227.13    147.87 o 
  -2  -2   5    15393.22    15115.14    196.27 o 
  -1  -2   5    11160.21    11019.06    185.05 o 
   0  -2   5      704.63      689.07     12.78 o 
   1  -2   5      362.84      333.01      9.24 o 
   2  -2   5     1884.20     1973.83     33.21 o 
   3  -2   5     1979.45     1954.40     34.10 o 
   4  -2   5     6201.57     6550.06    103.48 o 
   5  -2   5      854.53      895.83     24.07 o 
   6  -2   5     3771.48     3782.83     61.11 o 
   7  -2   5       26.34       33.10     19.34 o 
   8  -2   5     1016.68     1093.55     61.47 o 
   9  -2   5      204.64      210.43     49.75 o 
  10  -2   5      107.68      115.79     23.09 o 
  11  -2   5     1099.21     1182.96     45.97 o 
  12  -2   5     1298.81     1346.56    126.16 o 
  13  -2   5      523.79      518.89     75.55 o 
 -14  -1   5        8.93       12.32     28.57 o 
 -13  -1   5       21.07        3.15     22.55 o 
 -12  -1   5       27.82        3.86     20.41 o 
 -11  -1   5       36.21       43.75     19.59 o 
 -10  -1   5     5091.68     5322.37     93.05 o 
  -9  -1   5     2387.58     2539.67     53.90 o 
  -8  -1   5     4948.57     5067.70     89.73 o 
  -7  -1   5    17504.31    17678.88    241.01 o 
  -6  -1   5       75.72       63.69      7.28 o 
  -5  -1   5    42227.29    42192.29    440.77 o 
  -4  -1   5     5865.16     5918.94     67.83 o 
  -3  -1   5     2551.36     2532.36     32.07 o 
  -2  -1   5      169.25      191.28     21.17 o 
  -1  -1   5     2625.23     2634.49     39.66 o 
   0  -1   5     9845.21     9680.47    104.48 o 
   1  -1   5     9421.16     9650.02    104.44 o 
   2  -1   5     5125.31     5786.64     79.86 o 
   3  -1   5      516.08      665.94     18.27 o 
   4  -1   5     4086.75     4026.68     63.51 o 
   5  -1   5      220.30      256.90     15.69 o 
   6  -1   5      139.32      158.15     12.44 o 
   7  -1   5        4.13       -7.31     16.55 o 
   8  -1   5     9650.69     9910.61    147.79 o 
   9  -1   5      206.89      162.37     20.27 o 
  10  -1   5     2537.19     2622.82     74.04 o 
  11  -1   5      378.61      365.08     28.42 o 
  12  -1   5       26.11       18.36     24.24 o 
  13  -1   5     1139.20     1229.27     51.82 o 
 -14   0   5       72.66       50.19     28.94 o 
 -13   0   5     1197.12     1293.92     67.49 o 
 -12   0   5      407.63      414.53     31.28 o 
 -11   0   5      237.81      212.35     23.92 o 
 -10   0   5      900.62      879.26     33.81 o 
  -9   0   5     1260.23     1279.18     37.30 o 
  -8   0   5    10248.15     9802.20    144.83 o 
  -7   0   5        1.15        5.12     10.83 o 
  -6   0   5     5882.27     6068.40     71.38 o 
  -5   0   5    18563.70    18960.90    202.78 o 
  -4   0   5     1978.38     2057.28     27.83 o 
  -3   0   5    34592.12    34202.18    356.79 o 
  -2   0   5       16.96        8.81      3.64 o 
  -1   0   5    15267.95    16010.32    168.82 o 
   0   0   5     5136.48     5387.64     73.78 o 
   1   0   5        4.98       -4.40      4.40 o 
   2   0   5    13688.45    14665.58    201.30 o 
   3   0   5       14.82       24.20      5.75 o 
   4   0   5       76.69      121.01     10.42 o 
   5   0   5     3566.66     3782.99     58.02 o 
   6   0   5     5365.48     5261.94     78.44 o 
   7   0   5     2716.05     2823.76     49.02 o 
   8   0   5     2319.16     2358.66     49.45 o 
   9   0   5       70.58       43.54     15.73 o 
  10   0   5     4315.10     4412.35     82.29 o 
  11   0   5      187.87      184.69     37.61 o 
  12   0   5     2049.41     2009.81     57.52 o 
  13   0   5      836.67      891.83     44.15 o 
  14   0   5      401.47      409.26     51.26 o 
 -14   1   5      213.39      154.52     34.34 o 
 -13   1   5      378.39      458.06     35.20 o 
 -12   1   5      150.17      127.65     24.09 o 
 -11   1   5     1406.65     1420.84     45.50 o 
 -10   1   5      176.76      226.53     43.09 o 
  -9   1   5     3734.25     3672.20     70.48 o 
  -8   1   5     2369.87     2261.66     99.83 o 
  -7   1   5     4055.72     3915.57     68.42 o 
  -6   1   5     4291.08     3982.73     66.59 o 
  -5   1   5     4088.24     4024.86     91.34 o 
  -4   1   5     7257.53     7462.98     83.71 o 
  -3   1   5    20861.16    21920.04    515.93 o 
  -2   1   5     2576.84     2746.19     33.68 o 
  -1   1   5     3858.70     3899.46     44.83 o 
   0   1   5      367.40      365.91      7.62 o 
   1   1   5     4717.52     5115.14    101.01 o 
   2   1   5     9501.52     9678.58    181.61 o 
   3   1   5       62.43       65.34      8.81 o 
   4   1   5      257.15      243.72     14.83 o 
   5   1   5     1667.39     1638.69     30.42 o 
   6   1   5     5420.52     5414.91     79.78 o 
   7   1   5     8304.84     8099.44    115.45 o 
   8   1   5     6773.68     6814.07     83.34 o 
   9   1   5     4444.72     4532.59     78.87 o 
  10   1   5       62.79       64.46     17.43 o 
  11   1   5      298.88      346.03     41.91 o 
  12   1   5     2301.98     2494.63     61.70 o 
  13   1   5        0.52        3.01     32.45 o 
  14   1   5      813.47      754.38     61.47 o 
 -13   2   5      702.11      700.41     40.80 o 
 -12   2   5      885.84      963.71     43.39 o 
 -11   2   5      137.52      137.36     24.46 o 
 -10   2   5     4194.74     3868.90     77.69 o 
  -9   2   5     1506.63     1462.38     41.30 o 
  -8   2   5      978.83      898.78     74.15 o 
  -7   2   5      189.01      193.68     19.02 o 
  -6   2   5     3463.41     3261.57     58.25 o 
  -5   2   5    11171.18    11279.57    158.08 o 
  -4   2   5    31432.31    32609.66    342.84 o 
  -3   2   5      905.74      767.01     13.87 o 
  -2   2   5    15676.79    15609.55    206.25 o 
  -1   2   5    11680.56    12019.22    159.24 o 
   0   2   5     2348.39     2523.48     43.52 o 
   1   2   5     2404.88     2538.35     37.92 o 
   2   2   5     7018.89     7690.61    103.94 o 
   3   2   5     4367.44     4445.66     89.19 o 
   8   2   5     4240.28     4233.53     99.08 o 
   9   2   5     2515.22     2435.07     69.85 o 
  10   2   5     2673.96     2708.66     79.74 o 
  11   2   5     2514.42     2695.55     83.82 o 
  12   2   5       72.50       43.84     31.16 o 
  13   2   5      908.73      953.39     58.03 o 
  14   2   5      379.02      322.60     49.00 o 
 -13   3   5     1244.54     1227.45     55.45 o 
 -12   3   5      684.10      651.35     38.17 o 
 -11   3   5      997.65     1041.27     41.79 o 
 -10   3   5     1497.73     1494.66     65.34 o 
  -9   3   5      154.25       80.37     18.66 o 
  -8   3   5     2741.28     2728.25     58.15 o 
  -7   3   5      111.80       76.63     14.66 o 
  -6   3   5      867.71      890.67     39.33 o 
  -5   3   5     3467.33     3539.88     61.19 o 
  -4   3   5     7065.64     7075.59    104.05 o 
  -3   3   5     2317.80     2366.36     41.96 o 
  -2   3   5    25967.54    26743.15    348.37 o 
  -1   3   5      267.81      248.15     10.25 o 
   0   3   5      449.39      565.55     22.57 o 
   1   3   5    15488.37    16343.58    213.59 o 
   2   3   5      876.08      894.80     19.67 o 
   3   3   5     8666.81     8757.08    118.24 o 
   8   3   5      744.67      789.84     35.25 o 
   9   3   5      480.51      535.59     32.45 o 
  10   3   5      118.50      132.82     25.79 o 
  11   3   5      286.92      253.61     32.24 o 
  12   3   5     3772.57     3576.09    100.15 o 
  13   3   5      876.03      793.71     51.80 o 
  14   3   5       57.10       22.57     38.04 o 
  15   3   5      174.33      195.79     47.50 o 
 -12   4   5       21.03       27.55     28.19 o 
 -11   4   5     1250.66     1260.64     67.06 o 
 -10   4   5       26.85        9.62     19.64 o 
  -9   4   5     1082.92     1096.09     38.40 o 
  -8   4   5     2089.34     1887.66     70.28 o 
  -7   4   5     2342.03     2232.23     50.52 o 
  -6   4   5     3094.22     3046.68     59.32 o 
  -5   4   5      215.48      214.75     15.94 o 
  -4   4   5    13317.75    12742.56    177.71 o 
  -3   4   5     3848.96     3977.84     97.47 o 
  -2   4   5     5757.19     6125.06     88.90 o 
  -1   4   5     2500.37     2912.82     37.41 o 
   0   4   5     8398.63     8959.66     99.07 o 
   1   4   5     2336.06     2303.60     30.30 o 
   2   4   5     1905.30     2078.28     46.20 o 
   3   4   5      108.28      126.60     10.99 o 
   4   4   5     3663.71     3745.56     58.26 o 
   5   4   5     6369.85     6255.30    125.94 o 
   8   4   5     1143.39     1079.98     38.90 o 
   9   4   5     7398.45     7046.22    148.51 o 
  10   4   5      597.15      577.93     35.46 o 
  11   4   5     2379.10     2338.14     72.21 o 
  12   4   5     4252.51     4175.72    109.40 o 
  13   4   5       46.12       33.31     32.67 o 
  14   4   5      302.87      278.11     42.55 o 
 -12   5   5     1278.26     1299.18     54.65 o 
 -11   5   5      281.39      308.04     44.60 o 
 -10   5   5     1210.21     1174.44     46.57 o 
  -9   5   5     4167.12     4279.97     84.83 o 
  -8   5   5       24.94       25.15     18.39 o 
  -7   5   5      324.71      313.23     22.37 o 
  -6   5   5      449.65      452.77     26.65 o 
  -5   5   5      299.06      261.55     18.16 o 
  -4   5   5    11481.02    11758.25    167.53 o 
  -3   5   5      911.95      927.03     19.33 o 
  -2   5   5     7177.24     7829.36     90.15 o 
  -1   5   5     2513.91     2444.55     41.58 o 
   0   5   5     1714.68     1706.74     25.77 o 
   1   5   5      260.54      302.85     15.66 o 
   2   5   5      583.42      507.77     12.27 o 
   3   5   5     2807.63     3023.69     38.65 o 
   4   5   5    34441.23    34567.96    570.40 o 
   5   5   5     1052.87      904.69     30.09 o 
   6   5   5     7534.65     7156.66    105.07 o 
   7   5   5       53.64       16.33     14.83 o 
   8   5   5      485.98      505.07     27.94 o 
   9   5   5     4972.74     4996.50    110.68 o 
  10   5   5       87.85      123.80     23.43 o 
  11   5   5     4381.42     4620.39    111.33 o 
  12   5   5      137.88      119.50     29.66 o 
 -11   6   5      129.96       86.34     31.23 o 
 -10   6   5     1416.81     1538.54     53.49 o 
  -9   6   5     1353.14     1468.29     88.33 o 
  -8   6   5      786.73      764.65     34.57 o 
  -7   6   5     5756.65     5650.23     99.18 o 
  -6   6   5      333.16      323.52     23.07 o 
  -5   6   5     1519.31     1526.31     39.66 o 
  -4   6   5        8.26       -2.41     12.23 o 
  -3   6   5      609.58      515.74     16.24 o 
  -2   6   5        1.17        0.51      7.64 o 
  -1   6   5     1118.11     1123.93     29.71 o 
   0   6   5     1917.77     1926.30     29.23 o 
   1   6   5     1807.51     1702.45     26.19 o 
   2   6   5     4432.84     4295.56     70.84 o 
   3   6   5       35.52       15.47      5.58 o 
   4   6   5     2337.29     2212.62     61.25 o 
   5   6   5      335.11      358.63     16.98 o 
   6   6   5    17432.96    17031.93    231.56 o 
   7   6   5     2241.78     2263.33     34.70 o 
   8   6   5    13413.89    13833.96    186.80 o 
   9   6   5       21.48       17.41     18.91 o 
 -10   7   5      180.41      209.44     34.28 o 
  -9   7   5      726.79      756.14     45.89 o 
  -8   7   5     1977.86     2056.49     57.36 o 
  -7   7   5     2495.11     2448.15     58.95 o 
  -6   7   5      177.78      170.82     20.03 o 
  -5   7   5     3961.72     4072.08    123.47 o 
  -4   7   5      923.48     1014.99     45.24 o 
  -3   7   5     2020.63     2148.47     35.33 o 
  -2   7   5       57.11       43.79      9.89 o 
  -1   7   5      283.70      324.50     22.48 o 
   0   7   5     1578.56     1690.89     43.44 o 
   1   7   5      745.98      705.21     18.99 o 
   2   7   5      447.15      402.14     14.29 o 
   3   7   5     1508.38     1719.23     37.39 o 
   4   7   5    19427.20    18930.84    332.16 o 
   5   7   5      537.10      472.39     35.89 o 
   6   7   5       74.96       69.84     12.38 o 
   7   7   5     1963.93     1999.77     44.04 o 
   8   7   5    12012.24    11827.63    170.58 o 
   9   7   5     1055.09     1155.44     58.14 o 
  10   7   5     2507.65     2569.18     75.01 o 
 -10   8   5        0.69        1.72     43.63 o 
  -9   8   5     1458.14     1441.84     53.67 o 
  -8   8   5     1193.20     1150.04     45.96 o 
  -7   8   5     1658.06     1736.22     51.83 o 
  -6   8   5      464.90      461.42     28.03 o 
  -5   8   5        9.67        0.71     16.03 o 
  -4   8   5      225.81      224.45     21.11 o 
  -3   8   5     3801.60     3960.57    113.69 o 
  -2   8   5       28.33       41.80     11.43 o 
  -1   8   5      245.70      260.33     13.98 o 
   0   8   5      970.79      990.65     29.68 o 
   1   8   5      590.09      564.39     26.54 o 
   2   8   5       16.48       16.81     12.79 o 
   3   8   5       23.56       24.85     18.48 o 
   4   8   5     4249.20     4313.90     73.55 o 
   5   8   5     2692.18     2785.00    100.80 o 
   6   8   5     8956.60     8454.16    127.47 o 
   7   8   5     4579.37     4428.21     76.81 o 
   8   8   5      969.48     1044.30     53.09 o 
   9   8   5     3356.36     3525.74     68.25 o 
  10   8   5       77.01       49.70     18.12 o 
  11   8   5     1318.39     1309.09     45.35 o 
  12   8   5        7.11        6.02     31.38 o 
  -9   9   5      287.09      226.31     49.00 o 
  -8   9   5       30.24        3.20     25.40 o 
  -7   9   5     2913.94     2963.53     71.54 o 
  -6   9   5     1075.35     1080.37     89.73 o 
  -5   9   5     2626.97     2537.78     60.46 o 
  -4   9   5      157.86      146.57     21.48 o 
  -3   9   5        0.47      -12.37     16.99 o 
  -2   9   5       24.36       22.07     15.42 o 
  -1   9   5      365.65      335.77     21.25 o 
   0   9   5      183.96      179.43     18.02 o 
   1   9   5     7453.93     7508.39    147.44 o 
   2   9   5      721.41      776.23     28.46 o 
   3   9   5     5847.06     5634.42     92.97 o 
   4   9   5     1296.40     1324.44     36.41 o 
   5   9   5      288.88      286.41     19.32 o 
   6   9   5     1661.38     1614.79     41.26 o 
   7   9   5       96.06       98.87     17.39 o 
   8   9   5     6167.14     6102.36    101.89 o 
   9   9   5     1128.66     1100.11     36.38 o 
  10   9   5     1511.18     1673.85     48.57 o 
  11   9   5      696.10      727.81     33.84 o 
  12   9   5       51.24       41.19     22.95 o 
  13   9   5      962.48     1063.00     64.48 o 
  14   9   5        2.55       -7.31     39.33 o 
  15   9   5      287.04      289.07     52.44 o 
  -7  10   5      155.60      120.14     45.99 o 
  -6  10   5       13.35       15.26     35.68 o 
  -5  10   5     1299.74     1519.93     77.59 o 
  -4  10   5      847.34      865.49     58.24 o 
  -3  10   5      511.43      465.09     44.92 o 
  -2  10   5      155.76       91.99     30.95 o 
  -1  10   5       55.29       39.10     19.88 o 
   0  10   5      798.04      804.97     45.13 o 
   1  10   5      854.31      729.60     29.04 o 
   2  10   5     1377.27     1467.15     41.03 o 
   3  10   5     2410.31     2479.94     85.00 o 
   4  10   5      747.00      634.00     40.73 o 
   5  10   5     6274.79     5867.90     98.85 o 
   6  10   5      939.94     1056.59     35.52 o 
   7  10   5     5494.60     5576.89    145.93 o 
   8  10   5     1036.65     1055.72     45.99 o 
   9  10   5      431.14      442.76     56.85 o 
  10  10   5     1836.65     1769.86     49.82 o 
  11  10   5        1.51        1.41     21.03 o 
  12  10   5       47.53       16.76     22.92 o 
  13  10   5      192.19      237.92     47.07 o 
  14  10   5        0.18       13.97     39.12 o 
  -6  11   5      654.98      604.58     62.97 o 
  -5  11   5       31.21        2.36     38.90 o 
  -4  11   5      131.01      141.63     37.83 o 
  -3  11   5      242.86      329.26     45.35 o 
  -2  11   5      164.35      187.63     37.40 o 
  -1  11   5      246.24      263.71     36.11 o 
   0  11   5      708.05      763.04     33.02 o 
   1  11   5      345.82      343.32     43.74 o 
   2  11   5      791.29      719.88     31.29 o 
   3  11   5      232.74      284.84     24.24 o 
   4  11   5       48.96       61.94     19.30 o 
   5  11   5      971.11     1079.43     37.81 o 
   6  11   5      590.34      546.47     29.91 o 
   7  11   5     2166.66     1940.20     50.81 o 
   8  11   5      823.22      847.55     36.19 o 
   9  11   5     2022.03     2012.05     66.63 o 
  10  11   5      347.28      411.07     36.43 o 
  11  11   5       26.82        5.10     24.22 o 
  12  11   5      343.38      341.97     32.50 o 
  13  11   5      142.93      134.91     28.56 o 
  14  11   5       15.73       -2.79     45.35 o 
  -5  12   5        2.97       28.15     41.91 o 
  -3  12   5       61.02       73.29     40.84 o 
  -2  12   5      260.48      224.38     43.84 o 
  -1  12   5      141.83      122.08     34.60 o 
   0  12   5      281.22      223.93     25.61 o 
   1  12   5     1250.55     1279.84     43.70 o 
   2  12   5     2805.61     2642.93     61.58 o 
   3  12   5      831.83      720.44     33.70 o 
   4  12   5     1386.52     1237.78     41.40 o 
   5  12   5     1765.38     1784.87     50.46 o 
   6  12   5      630.21      701.18     33.81 o 
   7  12   5        1.52       14.19     19.71 o 
   8  12   5      943.90      883.19     38.56 o 
   9  12   5      996.19      870.61     45.03 o 
  10  12   5       16.84       21.68     24.38 o 
  11  12   5      108.88       96.46     28.04 o 
  12  12   5      175.55      196.31     32.35 o 
  13  12   5      288.65      253.83     51.69 o 
  -3  13   5       39.48       31.59     39.55 o 
  -2  13   5       31.66       24.29     40.84 o 
  -1  13   5       37.69       -4.08     34.17 o 
   0  13   5      464.46      405.13     46.85 o 
   1  13   5        7.69       -6.14     22.41 o 
   2  13   5       15.34       16.08     21.46 o 
   3  13   5      492.01      575.25     33.98 o 
   4  13   5      847.27      996.87     77.37 o 
   5  13   5     3325.84     3400.69    171.19 o 
   6  13   5     1075.78     1042.93     43.44 o 
   7  13   5     1150.39     1198.31     45.73 o 
   8  13   5      384.33      389.30     45.13 o 
   9  13   5       65.29       68.70     25.92 o 
  10  13   5      583.36      527.46     37.93 o 
  11  13   5        9.46        0.18     25.14 o 
  12  13   5      180.33      182.34     32.06 o 
  -1  14   5       10.16       -2.79     43.20 o 
   0  14   5      298.30      342.37     53.52 o 
   1  14   5       42.65       36.93     28.47 o 
   2  14   5     1719.71     1727.45     58.46 o 
   3  14   5       12.18        9.89     24.13 o 
   4  14   5     1340.48     1473.35     51.57 o 
   5  14   5      704.17      723.56     40.10 o 
   6  14   5        0.08        0.25     24.42 o 
   7  14   5      318.73      253.77     56.42 o 
   8  14   5        0.16        2.57     24.50 o 
   9  14   5      403.80      454.19     37.29 o 
  10  14   5      303.59      272.69     33.89 o 
  11  14   5       36.94       24.03     29.93 o 
   2  15   5      251.77      287.32     35.27 o 
   3  15   5       31.06        5.58     29.00 o 
   4  15   5     1452.37     1626.99     62.43 o 
   5  15   5       75.26       71.38     29.02 o 
   6  15   5      880.41      830.60     77.69 o 
   7  15   5       61.27       41.74     30.89 o 
   8  15   5       88.52       68.68     29.10 o 
  -8 -14   6       42.28       42.98     42.98 o 
  -7 -14   6      171.61      138.62     45.78 o 
  -6 -14   6       65.82       17.05     29.52 o 
  -5 -14   6       20.20       15.91     30.45 o 
  -4 -14   6      320.45      390.79     38.71 o 
  -3 -14   6       26.58        2.42     30.05 o 
  -2 -14   6       74.29       37.60     34.04 o 
 -10 -13   6      284.97      215.77     62.22 o 
  -9 -13   6      351.73      328.73     33.67 o 
  -8 -13   6      119.88      165.40     44.06 o 
  -7 -13   6      510.99      551.74     35.55 o 
  -6 -13   6      247.20      237.42     32.01 o 
  -5 -13   6      135.29      104.19     31.92 o 
  -4 -13   6        1.70       -3.25     26.74 o 
  -3 -13   6       15.08       15.30     25.96 o 
  -2 -13   6      277.85      259.70     33.10 o 
  -1 -13   6       12.49       23.77     29.41 o 
   0 -13   6        7.02        3.20     29.63 o 
 -12 -12   6      110.74      110.24     31.20 o 
 -11 -12   6       55.43       27.04     28.90 o 
 -10 -12   6     1003.92     1008.74     45.51 o 
  -9 -12   6        0.40       -3.24     24.83 o 
  -8 -12   6      448.32      387.79     38.90 o 
  -7 -12   6      340.68      268.91     29.39 o 
  -6 -12   6        3.17        5.63     21.76 o 
  -5 -12   6      560.54      533.92     34.34 o 
  -4 -12   6      250.42      205.83     28.01 o 
  -3 -12   6      324.09      335.07     29.74 o 
  -2 -12   6      227.52      217.07     29.03 o 
  -1 -12   6       32.83       31.51     25.68 o 
   0 -12   6      385.29      384.00     93.17 o 
   1 -12   6       32.89        1.50     38.47 o 
 -12 -11   6      295.89      382.06     59.64 o 
 -11 -11   6      955.43      983.70     42.33 o 
 -10 -11   6      215.83      206.73     27.12 o 
  -9 -11   6      771.73      693.57     42.34 o 
  -8 -11   6      936.93      850.11     38.29 o 
  -7 -11   6       14.76       24.07     20.26 o 
  -6 -11   6       34.54       15.49     18.31 o 
  -5 -11   6      161.47      129.84     22.52 o 
  -4 -11   6       94.70       83.58     21.76 o 
  -3 -11   6      847.27      786.50     36.08 o 
  -2 -11   6      827.55      881.23    133.79 o 
  -1 -11   6       87.12       72.89     22.45 o 
   0 -11   6      187.08      145.11     28.58 o 
   1 -11   6      246.12      244.73     28.21 o 
   2 -11   6      107.45      108.54     38.26 o 
   3 -11   6      162.41       89.62     40.19 o 
 -13 -10   6      105.18       96.93     46.42 o 
 -12 -10   6     1229.75     1346.27     76.73 o 
 -11 -10   6      734.91      884.90     40.74 o 
 -10 -10   6      374.98      346.73     43.41 o 
  -9 -10   6     1512.68     1540.46     46.55 o 
  -8 -10   6      414.65      434.20     28.34 o 
  -7 -10   6     1911.67     1864.32     49.37 o 
  -6 -10   6      414.83      442.98     53.09 o 
  -5 -10   6     1451.10     1514.52     44.35 o 
  -4 -10   6      482.08      494.75     27.65 o 
  -3 -10   6     1681.26     1674.22     46.22 o 
  -2 -10   6      194.28      233.09     34.39 o 
  -1 -10   6      175.04      194.69     23.32 o 
   0 -10   6        8.75        1.63     18.30 o 
   1 -10   6      429.29      397.65     38.90 o 
   2 -10   6       14.79        5.67     21.04 o 
   3 -10   6     1371.76     1461.25     69.85 o 
   4 -10   6      154.73      146.15     39.76 o 
 -14  -9   6       78.13       50.51     41.27 o 
 -13  -9   6     1472.92     1562.05     82.96 o 
 -12  -9   6      658.17      659.38     55.88 o 
 -11  -9   6      517.98      532.34     63.62 o 
 -10  -9   6     1762.19     1737.09     72.54 o 
  -9  -9   6      122.72      114.08     21.27 o 
  -8  -9   6      399.45      493.27     26.95 o 
  -7  -9   6       16.62       22.07     16.94 o 
  -6  -9   6     1912.29     1958.73     47.33 o 
  -5  -9   6      165.46      168.28     19.60 o 
  -4  -9   6       15.08       17.81     15.63 o 
  -3  -9   6     2255.72     2196.32     63.19 o 
  -2  -9   6     2485.70     2382.43     80.60 o 
  -1  -9   6      435.68      439.56     77.80 o 
   0  -9   6      565.15      586.35     36.86 o 
   1  -9   6      311.43      334.80     24.37 o 
   2  -9   6      839.15      774.37     32.50 o 
   3  -9   6     1276.25     1336.81     62.76 o 
   4  -9   6     1168.58     1307.37     64.26 o 
   5  -9   6     4670.84     5115.20     96.41 o 
   6  -9   6        9.23       -9.89     35.89 o 
   7  -9   6      147.41       67.49     42.34 o 
 -12  -8   6        1.03        9.24     34.82 o 
 -11  -8   6     2449.99     2619.25     93.06 o 
 -10  -8   6      385.72      369.49     26.22 o 
  -9  -8   6      720.75      733.19     31.32 o 
  -8  -8   6     1738.32     1539.86     41.52 o 
  -7  -8   6      339.86      391.61     26.44 o 
  -6  -8   6      959.36      988.50     32.74 o 
  -5  -8   6     1405.32     1468.78     85.97 o 
  -4  -8   6      794.16      808.62     28.83 o 
  -3  -8   6     1501.54     1670.82     90.16 o 
  -2  -8   6      339.44      308.61     20.82 o 
  -1  -8   6        5.72       11.20     14.18 o 
   0  -8   6       67.53       43.32     14.81 o 
   1  -8   6      533.62      585.36     25.75 o 
   2  -8   6      258.83      299.33     22.09 o 
   3  -8   6      244.98      203.76     23.43 o 
   4  -8   6     1623.04     1577.65     44.91 o 
   5  -8   6     1143.08     1153.80     41.84 o 
   6  -8   6     1249.95     1478.84     53.41 o 
   7  -8   6     1891.77     2306.76     86.18 o 
   8  -8   6       95.40       87.26     40.19 o 
 -10  -7   6     1064.90     1063.43     48.57 o 
  -9  -7   6        6.47        2.13     15.31 o 
  -8  -7   6      217.60      214.55     19.28 o 
  -7  -7   6       12.80       22.33     13.98 o 
  -6  -7   6    10577.67     9713.32    143.08 o 
  -5  -7   6     1187.27     1200.05     33.28 o 
  -4  -7   6       41.63       46.99     13.76 o 
  -3  -7   6     1640.08     1466.39     56.95 o 
  -2  -7   6     4152.07     4435.06     80.99 o 
  -1  -7   6     2047.06     2189.72     45.79 o 
   0  -7   6       12.20        1.70     12.59 o 
   1  -7   6     3035.72     2821.08    100.15 o 
   2  -7   6      330.82      321.62     22.46 o 
   3  -7   6     1256.05     1285.34     35.70 o 
   4  -7   6     1132.95     1096.32     51.80 o 
   5  -7   6     1913.53     1909.04     49.18 o 
   6  -7   6      971.03      909.32     37.91 o 
   7  -7   6      142.45      119.12     24.39 o 
   8  -7   6      302.98      350.39     41.27 o 
   9  -7   6      701.11      670.13     59.75 o 
  -9  -6   6      372.97      415.23     30.52 o 
  -8  -6   6     3029.14     2924.01     76.73 o 
  -7  -6   6     1562.35     1584.63     37.99 o 
  -6  -6   6      570.62      515.10     16.39 o 
  -5  -6   6       39.51       37.11      8.98 o 
  -4  -6   6      848.44      850.04     31.96 o 
  -3  -6   6      380.84      376.82     13.37 o 
  -2  -6   6      142.16      154.43     18.26 o 
  -1  -6   6       12.42        9.47      8.03 o 
   0  -6   6     5817.73     5996.71     92.38 o 
   1  -6   6      867.37      934.39     29.12 o 
   2  -6   6      242.43      277.45     17.55 o 
   3  -6   6        2.73        4.25     12.69 o 
   4  -6   6      175.01      160.14     17.32 o 
   5  -6   6     4236.65     4189.69    109.18 o 
   6  -6   6      946.17      960.32     42.34 o 
   7  -6   6     1443.80     1519.24     46.79 o 
   8  -6   6      492.27      460.01     32.20 o 
   9  -6   6       16.88       10.69     26.26 o 
  10  -6   6      369.81      376.11     50.94 o 
 -10  -5   6     1037.42     1079.55     46.21 o 
  -9  -5   6        0.57        8.62     13.90 o 
  -8  -5   6     3397.49     3264.01     56.38 o 
  -7  -5   6       15.23       13.11     11.09 o 
  -6  -5   6    13925.13    13687.44    183.95 o 
  -5  -5   6       29.81       13.96      7.64 o 
  -4  -5   6     5349.00     5176.62     81.31 o 
  -3  -5   6     9330.88     9166.60    127.85 o 
  -2  -5   6     1248.52     1273.02     34.99 o 
  -1  -5   6     2102.21     1945.40     30.28 o 
   0  -5   6     6679.74     6299.41     75.58 o 
   1  -5   6       13.94       12.22     10.33 o 
   2  -5   6    12700.85    12696.20    175.31 o 
   3  -5   6      277.88      272.15     26.65 o 
   4  -5   6     2702.19     2669.56     82.74 o 
   5  -5   6       21.98       26.44     20.20 o 
   6  -5   6      629.02      621.77     38.69 o 
   7  -5   6     1253.17     1338.69     42.00 o 
   8  -5   6      270.68      380.42     43.31 o 
   9  -5   6     1301.16     1379.10     48.45 o 
  10  -5   6      880.94      917.78     43.82 o 
  11  -5   6       62.12       20.85     40.84 o 
 -13  -4   6      971.48     1118.67     61.47 o 
 -12  -4   6      362.10      299.82     36.54 o 
 -11  -4   6     2427.22     2731.44     81.24 o 
 -10  -4   6      379.87      422.75     32.88 o 
  -9  -4   6     4614.34     4642.74    107.46 o 
  -8  -4   6      868.31      843.50     56.52 o 
  -7  -4   6      957.06      909.87     46.32 o 
  -6  -4   6      112.67      124.98     11.78 o 
  -5  -4   6     1143.78     1110.52     25.65 o 
  -4  -4   6      209.05      208.25     14.59 o 
  -3  -4   6     9319.50     9783.05    109.74 o 
  -2  -4   6      167.81      152.98      8.60 o 
  -1  -4   6    12889.05    13394.94    146.64 o 
   0  -4   6     4032.21     4360.65     54.17 o 
   1  -4   6    10441.89     9982.63    170.65 o 
   2  -4   6     9261.97     8900.48    125.20 o 
   3  -4   6      123.90       90.05     11.25 o 
   4  -4   6     7349.13     7119.27    104.66 o 
   5  -4   6     1892.59     1744.31     37.48 o 
   6  -4   6     2318.76     2368.87     71.14 o 
   7  -4   6       51.95       32.55     15.95 o 
   8  -4   6      550.38      669.07     60.72 o 
   9  -4   6     1220.55     1302.98     45.23 o 
  10  -4   6       92.72      103.43     25.44 o 
  11  -4   6      223.24      213.16     41.80 o 
 -15  -3   6      422.35      427.48     56.09 o 
 -14  -3   6     1074.56     1117.38     65.34 o 
 -13  -3   6       21.31       29.01     31.16 o 
 -12  -3   6     1880.64     1901.41     72.21 o 
 -11  -3   6      252.00      254.25     30.52 o 
 -10  -3   6        0.72      -16.76     21.71 o 
  -9  -3   6     3321.20     3481.52     88.33 o 
  -8  -3   6        5.79       21.46     11.32 o 
  -7  -3   6     3778.16     3611.69     58.06 o 
  -6  -3   6     5497.69     5188.79     76.66 o 
  -5  -3   6       12.84       10.98      7.66 o 
  -4  -3   6     5743.03     5852.91     83.51 o 
  -3  -3   6      209.10      189.06     28.05 o 
  -2  -3   6     4935.85     5144.70     60.68 o 
  -1  -3   6     1709.10     1759.65     35.19 o 
   0  -3   6    19866.52    19908.71    212.29 o 
   1  -3   6    11615.84    11794.70    130.09 o 
   2  -3   6     9069.17     8669.45    153.45 o 
   3  -3   6      386.39      388.13     18.70 o 
   4  -3   6      102.97      107.65     12.14 o 
   5  -3   6       59.34       67.13     12.37 o 
   6  -3   6     3622.13     3611.30     68.56 o 
   7  -3   6      329.12      355.91     30.30 o 
   8  -3   6     2938.66     2945.01     62.22 o 
   9  -3   6        6.87        6.49     18.21 o 
  10  -3   6      218.30      267.28     27.02 o 
  11  -3   6      772.65      819.82     40.20 o 
  12  -3   6        1.32       -1.36     27.56 o 
 -15  -2   6     1501.69     1846.39     89.62 o 
 -14  -2   6        0.33       -2.15     34.82 o 
 -13  -2   6      881.80      816.92     55.66 o 
 -12  -2   6      581.24      485.94     43.20 o 
 -11  -2   6      947.45     1035.92     53.09 o 
 -10  -2   6     1956.45     1995.51     48.63 o 
  -9  -2   6      806.61      792.20     28.71 o 
  -8  -2   6       42.41       31.37     12.92 o 
  -7  -2   6        8.76       20.14      7.95 o 
  -6  -2   6     1372.00     1501.80     29.77 o 
  -5  -2   6     3253.39     3218.35     50.40 o 
  -4  -2   6       45.70       32.84      7.37 o 
  -3  -2   6     1399.93     1496.21     27.28 o 
  -2  -2   6     2116.04     1969.90     37.72 o 
  -1  -2   6      189.84      211.28      7.67 o 
   0  -2   6    11947.13    12018.13    130.16 o 
   1  -2   6     2167.70     2328.25     30.97 o 
   2  -2   6    24958.84    24628.06    260.59 o 
   3  -2   6     5292.03     5473.21     79.17 o 
   4  -2   6    13292.60    13122.64    176.89 o 
   5  -2   6     1338.81     1404.85     30.26 o 
   6  -2   6      568.62      596.65     21.21 o 
   7  -2   6      234.26      239.64     25.79 o 
   8  -2   6       38.97       41.04     15.56 o 
   9  -2   6      338.71      299.27     26.44 o 
  10  -2   6      477.91      495.99     31.49 o 
  11  -2   6      396.23      446.20     31.98 o 
  12  -2   6       44.47       47.60     28.00 o 
  13  -2   6      311.89      321.75     42.45 o 
 -14  -1   6      494.76      576.21     56.52 o 
 -13  -1   6      322.67      315.87     62.76 o 
 -12  -1   6       70.78       83.26     29.01 o 
 -11  -1   6     1155.73     1103.10     39.59 o 
 -10  -1   6     1836.40     1806.82     67.49 o 
  -9  -1   6     2254.80     2319.40    167.21 o 
  -8  -1   6      556.49      567.69     24.07 o 
  -7  -1   6     7925.20     8219.12    121.59 o 
  -6  -1   6     1464.29     1280.44     22.42 o 
  -5  -1   6        5.65       -0.93      5.82 o 
  -4  -1   6     8442.34     8812.09     98.16 o 
  -3  -1   6     7603.79     7656.58     85.39 o 
  -2  -1   6    31123.79    32117.47    408.26 o 
  -1  -1   6      541.29      669.19     15.96 o 
   0  -1   6      343.92      342.21     14.68 o 
   1  -1   6    14434.99    14752.11    192.55 o 
   2  -1   6    11680.67    12208.09    173.42 o 
   3  -1   6     3740.95     4052.07     60.03 o 
   4  -1   6     7314.34     6983.21    147.76 o 
   5  -1   6     2974.31     2978.43     49.33 o 
   6  -1   6    11703.85    11555.92    159.01 o 
   7  -1   6      889.82      912.42     38.69 o 
   8  -1   6      144.23      113.26     23.43 o 
   9  -1   6      243.56      258.31     22.69 o 
  10  -1   6      117.45       62.86     19.91 o 
  11  -1   6      279.41      295.69     27.85 o 
  12  -1   6      166.64      148.23     42.02 o 
  13  -1   6      124.48       86.86     30.35 o 
 -14   0   6      816.69      932.71     84.79 o 
 -13   0   6       25.60       18.97     25.31 o 
 -12   0   6      890.46      900.52     41.80 o 
 -11   0   6      102.11       85.81     20.44 o 
 -10   0   6     1357.78     1423.21     41.66 o 
  -9   0   6        6.89       -1.08     14.57 o 
  -8   0   6     2034.91     2111.72     46.71 o 
  -7   0   6      134.95      146.70     15.09 o 
  -6   0   6       57.59       73.20      7.25 o 
  -5   0   6      372.71      389.46     11.76 o 
  -4   0   6     3174.30     3189.20     40.12 o 
  -3   0   6       84.74      124.74      6.44 o 
  -2   0   6     6586.98     6302.32     70.51 o 
  -1   0   6    34900.16    35443.23    368.97 o 
   0   0   6     1337.30     1296.21     28.91 o 
   1   0   6    16070.77    16219.79    210.70 o 
   2   0   6     3925.63     3907.58     46.13 o 
   3   0   6    22038.57    21155.86    437.17 o 
   4   0   6       25.40       29.10      7.44 o 
   5   0   6      443.75      410.17     15.34 o 
   6   0   6    14388.67    15146.03    217.18 o 
   7   0   6      426.44      416.34     17.95 o 
   8   0   6     1705.40     1693.37     57.17 o 
   9   0   6      628.82      723.17     30.01 o 
  10   0   6       84.38       62.67     26.54 o 
  11   0   6      491.39      576.94     31.82 o 
  12   0   6      142.83      163.49     26.46 o 
  13   0   6       55.42       35.95     26.97 o 
  14   0   6      103.27       98.53     33.44 o 
 -14   1   6      311.40      347.74     51.15 o 
 -13   1   6       65.96       67.94     27.56 o 
 -12   1   6      795.24      754.85     38.22 o 
 -11   1   6       80.40       37.72     27.19 o 
 -10   1   6     2698.76     2560.74     58.40 o 
  -9   1   6     1048.33     1067.11     36.46 o 
  -8   1   6      193.66      183.74     18.02 o 
  -7   1   6     2743.71     2570.20     51.11 o 
  -6   1   6     4214.85     4158.63    145.18 o 
  -5   1   6     6381.73     6687.83     77.15 o 
  -4   1   6     4012.62     4201.09     76.60 o 
  -3   1   6     1030.56      960.88     16.27 o 
  -2   1   6    16989.42    17193.37    182.47 o 
  -1   1   6    10948.73    11252.67    147.77 o 
   0   1   6    12402.23    12413.47    179.17 o 
   1   1   6        2.43        2.15      4.71 o 
   2   1   6      409.17      471.14     13.37 o 
   3   1   6     5537.84     5229.06     74.46 o 
   4   1   6     2867.26     2756.57     43.62 o 
   5   1   6    18259.59    16955.59    299.92 o 
   6   1   6      357.58      376.06     18.16 o 
   7   1   6     2791.79     2841.83     49.41 o 
   8   1   6     1240.18     1292.13     31.29 o 
   9   1   6      106.33       92.84     20.74 o 
  10   1   6      509.74      551.38     26.90 o 
  11   1   6        1.08       -3.76     18.58 o 
  12   1   6      304.69      290.88     28.10 o 
  13   1   6      211.31      212.34     43.20 o 
  14   1   6       10.21      -10.96     42.34 o 
 -13   2   6      885.60      774.64     44.22 o 
 -12   2   6       29.50       15.48     24.51 o 
 -11   2   6      141.06      205.48     30.84 o 
 -10   2   6      895.34      862.52     48.57 o 
  -9   2   6        1.03        8.64     17.32 o 
  -8   2   6      969.55      874.84     30.67 o 
  -7   2   6     2315.73     2190.44     69.96 o 
  -6   2   6      122.83      108.91     13.82 o 
  -5   2   6        2.23       -3.31      8.58 o 
  -4   2   6     8383.92     8900.05    182.04 o 
  -3   2   6     6873.97     6628.58     75.40 o 
  -2   2   6     4066.90     4045.87     48.09 o 
  -1   2   6     6929.21     7767.60    105.92 o 
   0   2   6     9455.83    10446.03    285.52 o 
   1   2   6    14561.04    16428.26    214.35 o 
   2   2   6    17460.72    18314.38    238.73 o 
   3   2   6    10583.41    11168.20    209.76 o 
   9   2   6       81.89      108.11     21.92 o 
  10   2   6     2596.90     2659.66     78.23 o 
  11   2   6      594.65      509.36     38.47 o 
  12   2   6       15.72        4.30     27.51 o 
  13   2   6     1133.76     1137.80     65.12 o 
  14   2   6      387.47      424.69     51.15 o 
 -13   3   6     1032.24     1086.28     51.36 o 
 -12   3   6      118.22       84.96     28.03 o 
 -11   3   6      302.55      265.56     27.28 o 
 -10   3   6     2042.98     1928.84     68.13 o 
  -9   3   6       38.98       36.58     17.95 o 
  -8   3   6      145.02      134.09     28.69 o 
  -7   3   6      485.75      494.03     26.33 o 
  -6   3   6      431.25      431.07     20.67 o 
  -5   3   6      388.12      380.91     17.90 o 
  -4   3   6     2164.87     2226.61     36.11 o 
  -3   3   6     1968.52     1962.45     52.33 o 
  -2   3   6     3972.14     3710.26     57.58 o 
  -1   3   6      150.37      245.26     11.28 o 
   0   3   6       88.75      116.61      7.75 o 
   1   3   6     9596.62     9843.97    138.41 o 
   2   3   6    10031.03     9914.90    133.02 o 
   3   3   6     8869.14     8564.80    116.45 o 
   4   3   6    23459.63    23527.50    427.91 o 
   9   3   6     3143.83     2882.10     76.51 o 
  10   3   6      137.78      130.89     26.22 o 
  11   3   6        6.37       -7.74     24.93 o 
  12   3   6       36.42       38.26     29.87 o 
  13   3   6       18.85       -1.29     32.67 o 
  14   3   6      432.47      430.49     49.65 o 
  15   3   6      252.29      300.25     51.37 o 
 -12   4   6      148.02      138.01     30.69 o 
 -11   4   6      329.98      251.79     27.73 o 
 -10   4   6       71.91       54.51     21.48 o 
  -9   4   6      263.27      232.97     49.97 o 
  -8   4   6      367.48      351.42     48.36 o 
  -7   4   6      704.34      670.57     27.61 o 
  -6   4   6     1569.35     1378.26     36.18 o 
  -5   4   6      570.08      609.81     23.11 o 
  -4   4   6     3356.10     3346.82     81.78 o 
  -3   4   6     2295.14     2458.55     95.32 o 
  -2   4   6    12084.69    11722.80    160.83 o 
  -1   4   6      125.71       92.90     17.30 o 
   0   4   6    17644.45    17588.97    187.89 o 
   1   4   6     6329.39     6597.72     84.54 o 
   2   4   6       29.67       26.24      5.30 o 
   3   4   6     6116.66     6429.58     73.76 o 
   4   4   6     8064.50     8323.39    114.76 o 
   9   4   6      584.74      510.01     30.95 o 
  10   4   6     6672.29     6548.03    144.21 o 
  11   4   6      112.32       91.99     27.08 o 
  12   4   6       77.30      107.03     30.95 o 
  13   4   6     1911.82     1939.03     74.36 o 
  14   4   6       93.86      107.46     39.55 o 
 -12   5   6      280.51      251.67     45.99 o 
 -11   5   6       33.68        3.70     24.94 o 
 -10   5   6      214.24      189.76     27.04 o 
  -9   5   6      336.87      329.82     27.23 o 
  -8   5   6      118.23      110.49     29.12 o 
  -7   5   6       39.68       35.14     20.10 o 
  -6   5   6     1306.72     1278.74     36.38 o 
  -5   5   6      406.78      403.76     21.08 o 
  -4   5   6      586.67      581.57     31.06 o 
  -3   5   6     6922.96     7232.33    108.04 o 
  -2   5   6      359.00      323.12     12.54 o 
  -1   5   6     1739.34     1911.72     28.66 o 
   0   5   6    10278.34    10230.14    113.90 o 
   1   5   6     3537.43     3872.93     48.19 o 
   2   5   6    48327.89    49786.25    618.52 o 
   3   5   6     2295.72     2330.41     42.35 o 
   4   5   6      861.32      801.43     16.27 o 
   5   5   6      102.73      112.33     16.23 o 
   6   5   6      113.19      121.67     12.60 o 
   9   5   6      111.90      100.80     21.28 o 
  10   5   6     2350.03     2179.74     64.26 o 
  11   5   6       94.79       56.09     26.65 o 
  12   5   6      449.08      435.22     38.04 o 
 -11   6   6      194.60      170.20     36.00 o 
 -10   6   6      217.47      260.03     31.79 o 
  -9   6   6      137.78      105.16     25.09 o 
  -8   6   6       68.14       37.09     19.78 o 
  -7   6   6        1.31      -12.94     17.07 o 
  -6   6   6      518.83      440.15     25.16 o 
  -5   6   6     1118.43     1124.82     43.41 o 
  -4   6   6      357.38      369.45     19.91 o 
  -3   6   6     3250.60     3195.34     44.86 o 
  -2   6   6     3786.38     3989.33     52.39 o 
  -1   6   6        5.43        8.26      7.13 o 
   0   6   6     2193.31     2324.43     33.69 o 
   1   6   6      813.53      829.02     17.15 o 
   2   6   6    17271.73    17337.41    187.49 o 
   3   6   6      278.08      269.31     10.51 o 
   4   6   6    17917.89    18025.47    194.63 o 
   5   6   6     1295.26     1416.52     32.19 o 
   6   6   6      605.29      566.12     33.42 o 
   7   6   6     1135.85     1172.40     43.95 o 
   8   6   6      797.89      797.06     24.69 o 
 -10   7   6      199.88      199.76     31.69 o 
  -9   7   6      302.73      272.83     28.93 o 
  -8   7   6      572.45      571.30     38.79 o 
  -7   7   6       10.67       -6.29     19.28 o 
  -6   7   6      435.13      443.82     88.55 o 
  -5   7   6        7.90        4.79     15.42 o 
  -4   7   6      521.59      551.36     24.51 o 
  -3   7   6      743.70      724.45     26.21 o 
  -2   7   6      342.46      334.65     14.46 o 
  -1   7   6     8090.86     8189.35    116.67 o 
   0   7   6     5121.28     5079.54     63.70 o 
   1   7   6    14909.09    14971.76    164.82 o 
   2   7   6     3310.47     3349.34     44.67 o 
   3   7   6     5983.05     5668.44     88.32 o 
   4   7   6     1961.73     1728.10     37.70 o 
   5   7   6       83.21       89.63     13.29 o 
   6   7   6     2856.78     2913.36     55.04 o 
   7   7   6      481.04      505.21     22.99 o 
   8   7   6     1368.48     1453.77    112.19 o 
   9   7   6      444.22      490.79     25.07 o 
  10   7   6      704.76      765.98     46.42 o 
 -10   8   6       45.74       17.62     44.49 o 
  -9   8   6       10.37        4.19     26.75 o 
  -8   8   6      619.47      527.99     36.10 o 
  -7   8   6        2.03       10.12     21.02 o 
  -6   8   6      159.36      170.14     23.98 o 
  -5   8   6      306.76      354.70     73.07 o 
  -4   8   6       97.57      118.11     18.69 o 
  -3   8   6      615.37      576.70     25.92 o 
  -2   8   6      544.25      578.83     19.46 o 
  -1   8   6     1671.25     1717.64     31.03 o 
   0   8   6      729.16      789.05     20.10 o 
   1   8   6     3865.69     3814.63     66.66 o 
   2   8   6    15475.71    15477.63    214.73 o 
   3   8   6    13390.96    13085.92    184.61 o 
   4   8   6     3187.53     3326.31     61.20 o 
   5   8   6     4285.67     4198.37     72.73 o 
   6   8   6     1613.64     1603.19     39.75 o 
   7   8   6     5284.95     5269.64     88.10 o 
   8   8   6       95.84       75.67     16.09 o 
   9   8   6      707.39      738.70     29.63 o 
  10   8   6     2057.75     2001.16     50.32 o 
  11   8   6       27.82       42.77     29.66 o 
  12   8   6      268.86      255.54     37.40 o 
  13   8   6       92.84      124.01     38.47 o 
  -9   9   6       29.21        0.00     38.47 o 
  -8   9   6        1.71       -2.00     28.21 o 
  -7   9   6       73.68       61.58     26.13 o 
  -6   9   6      240.41      277.60     30.09 o 
  -5   9   6      305.32      256.07     25.31 o 
  -4   9   6       52.45       47.57     19.30 o 
  -3   9   6     2510.27     2613.17     60.82 o 
  -2   9   6      754.38      821.43     48.57 o 
  -1   9   6     3191.25     3217.15    229.11 o 
   0   9   6     1121.29     1007.42     41.69 o 
   1   9   6     1775.34     1923.28     76.62 o 
   2   9   6     2886.73     3066.93     59.86 o 
   3   9   6      838.22      876.20     29.65 o 
   4   9   6     4890.75     4752.78    119.71 o 
   5   9   6     3892.40     3705.55     68.63 o 
   6   9   6       24.63       18.61     13.43 o 
   7   9   6     1079.99     1132.31     35.47 o 
   8   9   6       66.43       56.14     19.56 o 
   9   9   6       10.87       10.61     16.09 o 
  10   9   6      378.46      442.58     27.71 o 
  11   9   6       22.52       24.34     21.55 o 
  12   9   6      524.03      539.45     47.50 o 
  13   9   6       59.77       43.20     33.74 o 
  14   9   6      457.04      431.35     53.09 o 
  -8  10   6       67.12       32.88     39.12 o 
  -7  10   6       66.42       84.46     44.92 o 
  -6  10   6       21.73       58.24     36.54 o 
  -5  10   6      109.92       76.30     37.61 o 
  -4  10   6      325.70      300.46     42.34 o 
  -3  10   6       98.61       51.15     29.66 o 
  -2  10   6      221.78      211.91     33.31 o 
  -1  10   6     4722.26     5034.78     88.04 o 
   0  10   6      108.02       99.78     18.29 o 
   1  10   6     5948.21     5700.11     96.22 o 
   2  10   6      254.68      208.23     20.78 o 
   3  10   6     5012.20     4940.19    147.22 o 
   4  10   6     3893.60     4066.15     75.91 o 
   5  10   6        0.98       -4.76     15.33 o 
   6  10   6     1670.90     1618.03     43.42 o 
   7  10   6      781.89      737.45     49.32 o 
   8  10   6     1316.03     1293.34     56.85 o 
   9  10   6      399.20      372.60     25.80 o 
  10  10   6      636.52      728.83     48.89 o 
  11  10   6      341.42      295.43     29.05 o 
  12  10   6       70.56       73.61     34.07 o 
  13  10   6        0.08        9.89     35.03 o 
  14  10   6      661.16      643.91     61.68 o 
  -6  11   6       47.20       62.33     42.34 o 
  -5  11   6      230.50      226.74     44.49 o 
  -4  11   6      662.07      669.91     56.74 o 
  -3  11   6      382.45      377.83     46.21 o 
  -2  11   6     2211.08     2209.40     87.04 o 
  -1  11   6       31.22        7.31     29.23 o 
   0  11   6     1038.87     1158.13     39.26 o 
   1  11   6      299.65      328.22     46.96 o 
   2  11   6      163.95      123.57     20.14 o 
   3  11   6     2895.02     2984.67    144.32 o 
   4  11   6      377.90      308.39     25.12 o 
   5  11   6     2201.67     2254.38     68.45 o 
   6  11   6      579.78      632.31     59.96 o 
   7  11   6     1286.74     1386.61     42.39 o 
   8  11   6     2324.26     2213.26     81.35 o 
   9  11   6      213.15      210.30     24.92 o 
  10  11   6      144.02      124.48     24.08 o 
  11  11   6      929.12      825.32     40.37 o 
  12  11   6      384.28      390.58     51.04 o 
  13  11   6      508.71      577.03     55.99 o 
  14  11   6       35.86       73.07     48.14 o 
  -5  12   6       62.11       43.41     47.71 o 
  -4  12   6       28.80       32.67     41.69 o 
  -3  12   6      614.26      629.51     57.38 o 
  -2  12   6     2820.51     3047.38    109.40 o 
  -1  12   6     1024.54      903.96     58.46 o 
   0  12   6     3670.94     3773.65     77.32 o 
   1  12   6       14.77       15.60     20.21 o 
   2  12   6     1797.55     1983.86    121.43 o 
   3  12   6      454.90      526.68     30.47 o 
   4  12   6      618.86      703.47     33.60 o 
   5  12   6      975.92      912.17     36.85 o 
   6  12   6      822.52      965.87     39.41 o 
   7  12   6      134.05      128.07     22.49 o 
   8  12   6        1.64       -1.67     19.06 o 
   9  12   6      333.95      366.30     28.66 o 
  10  12   6       43.49       26.90     24.81 o 
  11  12   6        8.34       17.33     26.11 o 
  12  12   6      201.48      235.46     33.80 o 
  13  12   6      494.59      526.09     40.14 o 
  -3  13   6      404.95      482.50     59.53 o 
  -2  13   6      895.12     1075.04     72.00 o 
  -1  13   6      709.00      712.90     57.17 o 
   0  13   6      243.15      264.35     42.34 o 
   1  13   6      145.97      107.88     25.04 o 
   2  13   6      806.01      750.49     36.17 o 
   3  13   6      120.20      103.45     24.24 o 
   4  13   6     1302.35     1306.30     46.57 o 
   5  13   6      141.50      106.01     25.77 o 
   6  13   6     1175.32     1053.86     42.39 o 
   7  13   6      170.15      115.50     32.99 o 
   8  13   6     1212.34     1224.61     46.20 o 
   9  13   6      195.01      186.12     27.73 o 
  10  13   6       21.20        6.32     26.97 o 
  11  13   6      655.88      619.55     41.33 o 
  12  13   6      151.17      173.46     34.88 o 
  -1  14   6       77.88       35.89     43.20 o 
   0  14   6      941.30      842.92     67.27 o 
   1  14   6      392.91      382.87     34.79 o 
   2  14   6       25.29        6.70     25.48 o 
   3  14   6      591.13      625.34     37.87 o 
   4  14   6       87.92       51.30     25.36 o 
   5  14   6       11.75        9.14     25.99 o 
   6  14   6      111.05      108.47     41.91 o 
   7  14   6       32.88       28.68     26.41 o 
   8  14   6        0.16       -1.94     26.18 o 
   9  14   6      194.95      239.94     32.06 o 
  10  14   6       24.98       28.74     29.68 o 
  11  14   6      203.92      174.78     32.74 o 
   2  15   6      694.13      660.18     43.15 o 
   3  15   6      391.18      396.85     36.39 o 
   4  15   6        0.31      -24.93     27.55 o 
   5  15   6      262.29      248.03     59.86 o 
   6  15   6       52.01       61.64     29.58 o 
   7  15   6        8.62       13.90     30.17 o 
   8  15   6      198.24      183.46     33.42 o 
  -6 -14   7      104.15       49.86     44.70 o 
  -5 -14   7      138.92      129.38     48.36 o 
  -4 -14   7        0.30       13.11     44.27 o 
 -10 -13   7       47.65       33.96     41.69 o 
  -9 -13   7       20.24       -3.59     28.29 o 
  -8 -13   7      255.64      299.28     32.75 o 
  -7 -13   7      283.96      333.43     33.49 o 
  -6 -13   7      439.35      463.33     88.23 o 
  -5 -13   7       63.74       51.99     28.80 o 
  -4 -13   7      151.09      182.67     31.82 o 
  -3 -13   7      315.16      358.57     72.21 o 
  -2 -13   7        0.42        3.01     42.34 o 
  -1 -13   7      697.06      687.75     60.18 o 
   0 -13   7      165.00      170.43     49.22 o 
 -11 -12   7       58.89       39.01     27.17 o 
 -10 -12   7       57.79       17.87     26.04 o 
  -9 -12   7        0.14      -12.59     23.91 o 
  -8 -12   7        6.31       -1.21     24.01 o 
  -7 -12   7       18.36        4.99     23.77 o 
  -6 -12   7      110.09       97.97     24.67 o 
  -5 -12   7      277.04      282.98     29.49 o 
  -4 -12   7      434.78      334.78     31.75 o 
  -3 -12   7       75.28       73.08     24.84 o 
  -2 -12   7      520.70      526.34     39.12 o 
  -1 -12   7     1241.46     1308.64     50.58 o 
   0 -12   7      392.82      475.41     46.42 o 
 -12 -11   7      140.30      159.03     30.85 o 
 -11 -11   7       18.07       13.61     26.29 o 
 -10 -11   7      119.01       91.98     25.35 o 
  -9 -11   7      235.71      227.52     26.29 o 
  -8 -11   7      475.84      521.49     32.17 o 
  -7 -11   7       60.59       32.82     21.78 o 
  -6 -11   7      146.98      106.43     22.38 o 
  -5 -11   7       82.16       34.02     21.66 o 
  -4 -11   7       74.58       60.17     22.76 o 
  -3 -11   7      925.50     1002.86     40.02 o 
  -2 -11   7     1400.56     1416.44     47.10 o 
  -1 -11   7      210.83      228.48     27.05 o 
   0 -11   7     1045.13     1077.98     42.06 o 
   1 -11   7     1539.54     1645.23     70.71 o 
 -13 -10   7      208.66      175.59     44.49 o 
 -12 -10   7      400.76      451.98     52.87 o 
 -11 -10   7        7.95        1.27     22.72 o 
 -10 -10   7        3.06       -2.32     21.15 o 
  -9 -10   7      150.78      139.10     38.90 o 
  -8 -10   7      131.28      155.81     23.55 o 
  -7 -10   7      240.71      270.95     24.64 o 
  -6 -10   7     2497.52     2421.24    111.54 o 
  -5 -10   7     1715.32     1881.10     49.91 o 
  -4 -10   7      369.67      315.11     24.99 o 
  -3 -10   7     2307.55     2248.32    100.58 o 
  -2 -10   7       19.57       18.13     19.60 o 
  -1 -10   7     2807.92     3085.61     66.46 o 
   0 -10   7      360.16      388.26     28.10 o 
   1 -10   7      102.78       85.56     22.77 o 
   2 -10   7      541.09      521.61     31.47 o 
 -13  -9   7      158.39      103.81     39.98 o 
 -12  -9   7      590.85      526.13     52.87 o 
 -11  -9   7       17.47       -1.07     21.94 o 
 -10  -9   7       54.63       32.60     21.19 o 
  -9  -9   7     1220.95     1383.67     49.75 o 
  -8  -9   7      419.44      327.59     34.92 o 
  -7  -9   7      167.85      174.96     32.35 o 
  -6  -9   7     1414.05     1320.83     39.33 o 
  -5  -9   7      107.04       94.99     17.32 o 
  -4  -9   7     3067.66     3355.04     92.74 o 
  -3  -9   7      825.31      966.28    102.73 o 
  -2  -9   7      563.27      556.92     27.05 o 
  -1  -9   7     4256.24     4047.39     75.88 o 
   0  -9   7      111.96      117.89     20.06 o 
   1  -9   7     3651.55     3963.62     75.31 o 
   2  -9   7      317.75      354.59     84.68 o 
   3  -9   7      943.15      965.21     55.66 o 
   6  -9   7       99.56       50.72     39.12 o 
   7  -9   7       38.33        5.16     42.55 o 
 -12  -8   7     1169.30     1081.49     64.05 o 
 -11  -8   7      158.93      107.68     31.59 o 
 -10  -8   7      160.05      174.99     22.83 o 
  -9  -8   7      694.50      625.71     30.52 o 
  -8  -8   7      122.34      147.43     18.98 o 
  -7  -8   7     1328.12     1452.16     73.18 o 
  -6  -8   7      896.47      939.60     35.68 o 
  -5  -8   7     2317.83     2373.38     51.27 o 
  -4  -8   7     6477.89     6117.77     99.52 o 
  -3  -8   7      795.49      875.02     55.45 o 
  -2  -8   7     3282.48     3574.98     95.86 o 
  -1  -8   7        5.13        9.59     14.64 o 
   0  -8   7      319.42      294.42     20.65 o 
   1  -8   7     1332.65     1243.34     36.48 o 
   2  -8   7       92.22       94.12     22.14 o 
   3  -8   7     3119.82     3249.13     64.50 o 
   4  -8   7      219.98      227.60     33.53 o 
   5  -8   7        1.05       -4.96     21.04 o 
   6  -8   7        0.36        2.79     34.17 o 
   7  -8   7       82.71       46.42     39.55 o 
   8  -8   7       27.38        7.95     43.63 o 
 -10  -7   7       31.33       13.97     24.29 o 
  -9  -7   7       58.96       73.36     17.80 o 
  -8  -7   7      131.59      200.49     19.19 o 
  -7  -7   7      863.67      822.91     29.62 o 
  -6  -7   7      527.20      579.26     44.49 o 
  -5  -7   7    12278.88    12229.56    174.89 o 
  -4  -7   7     1538.97     1554.35     38.07 o 
  -3  -7   7     4978.92     4849.62     63.63 o 
  -2  -7   7     7852.71     7492.32    138.41 o 
  -1  -7   7     4021.90     4119.03     71.57 o 
   0  -7   7     7689.16     7949.40    120.04 o 
   1  -7   7      180.29      173.28     17.24 o 
   2  -7   7     4524.99     4205.43    109.83 o 
   3  -7   7      100.32      119.30     17.56 o 
   4  -7   7       67.64      132.39     27.72 o 
   5  -7   7      240.25      291.22     35.03 o 
   6  -7   7      471.41      619.14     32.61 o 
   7  -7   7      520.43      484.00     45.13 o 
   8  -7   7        0.76      -17.19     34.82 o 
   9  -7   7      216.59      115.63     48.79 o 
  -9  -6   7     1285.54     1309.09     49.22 o 
  -8  -6   7      212.83      267.15     26.01 o 
  -7  -6   7      196.26      209.12     16.16 o 
  -6  -6   7     7477.54     6987.88     85.24 o 
  -5  -6   7     2720.14     2617.09     39.53 o 
  -4  -6   7    10658.99    10704.00    122.56 o 
  -3  -6   7     6138.19     6257.31    133.70 o 
  -2  -6   7     1855.54     1743.09     49.66 o 
  -1  -6   7     6173.18     5996.65     74.33 o 
   0  -6   7     4785.54     4510.23     73.78 o 
   1  -6   7     5810.29     5897.96     92.00 o 
   2  -6   7     5622.83     5737.98    145.93 o 
   3  -6   7     5331.59     5322.86     86.12 o 
   4  -6   7      864.92      862.90     52.44 o 
   5  -6   7       33.17       39.76     24.07 o 
   6  -6   7      616.54      570.83     42.55 o 
   7  -6   7      235.76      165.80     27.51 o 
   8  -6   7       20.69       22.57     32.45 o 
   9  -6   7      965.29     1064.08     64.69 o 
  10  -6   7       65.22       36.11     45.78 o 
 -10  -5   7      474.16      480.14     33.53 o 
  -9  -5   7       34.68       20.10     14.18 o 
  -8  -5   7     2041.79     1942.60    106.28 o 
  -7  -5   7     1942.73     2003.09     39.63 o 
  -6  -5   7     4105.05     4087.40     67.92 o 
  -5  -5   7     4711.71     4614.48     59.18 o 
  -4  -5   7    17719.23    17483.36    239.28 o 
  -3  -5   7     2915.07     3004.92     41.89 o 
  -2  -5   7    21458.14    21394.68    293.85 o 
  -1  -5   7     3233.68     3308.29     84.60 o 
   0  -5   7     5548.48     5143.39     64.22 o 
   1  -5   7      251.09      228.30     14.90 o 
   2  -5   7      107.31      122.15     13.21 o 
   3  -5   7       10.51       29.12     12.61 o 
   4  -5   7       12.66       22.83     13.36 o 
   5  -5   7      569.50      524.01     25.47 o 
   6  -5   7     1859.00     1858.86     64.91 o 
   7  -5   7      105.04      102.52     21.06 o 
   8  -5   7      260.78      252.97     26.21 o 
   9  -5   7       10.18       15.90     32.88 o 
  10  -5   7       89.73       54.81     38.90 o 
 -13  -4   7       46.81       50.29     35.46 o 
 -12  -4   7      168.99      173.87     34.82 o 
 -11  -4   7        4.46       10.10     26.44 o 
 -10  -4   7     2999.89     3334.51     89.19 o 
  -9  -4   7      225.71      210.62     26.44 o 
  -8  -4   7      390.36      425.76     21.81 o 
  -7  -4   7      737.02      778.91     23.32 o 
  -6  -4   7     1704.03     1805.99     35.64 o 
  -5  -4   7     8962.22     8676.96    120.97 o 
  -4  -4   7       24.79       18.39      6.94 o 
  -3  -4   7     1961.58     1939.89     42.60 o 
  -2  -4   7     4401.39     4049.21     57.53 o 
  -1  -4   7     3972.30     3939.36     50.20 o 
   0  -4   7    35002.70    34591.88    364.71 o 
   1  -4   7     2237.86     2165.52     37.60 o 
   2  -4   7     1642.10     1617.83     50.08 o 
   3  -4   7      491.98      514.44     20.13 o 
   4  -4   7       22.65        9.02     11.39 o 
   5  -4   7      219.07      212.46     16.14 o 
   6  -4   7       57.59       72.64     22.35 o 
   7  -4   7     2182.70     2212.41     72.00 o 
   8  -4   7     1597.53     1720.28     47.86 o 
   9  -4   7     1176.83     1247.10    124.44 o 
  10  -4   7      975.67      982.84     60.61 o 
  11  -4   7       16.57       -0.64     41.69 o 
 -15  -3   7      105.91       64.26     47.71 o 
 -14  -3   7       24.96       13.33     39.98 o 
 -13  -3   7       56.91       47.93     35.46 o 
 -12  -3   7     1272.00     1173.90     59.53 o 
 -11  -3   7        2.92       -0.86     23.00 o 
 -10  -3   7      661.42      645.63     38.47 o 
  -9  -3   7      785.94      747.71     39.76 o 
  -8  -3   7     8358.36     8437.70    120.01 o 
  -7  -3   7      780.69      761.72     46.85 o 
  -6  -3   7     8381.25     8408.05    117.46 o 
  -5  -3   7     6433.86     5936.66     86.02 o 
  -4  -3   7     9745.83     9925.61    135.18 o 
  -3  -3   7    24784.93    24387.25    258.97 o 
  -2  -3   7      465.07      487.03     12.70 o 
  -1  -3   7     4892.74     4365.60     53.35 o 
   0  -3   7    14258.66    13960.37    151.96 o 
   1  -3   7     1832.38     1673.10     25.94 o 
   2  -3   7     5597.33     5603.44     67.49 o 
   3  -3   7     2441.33     2594.96     58.14 o 
   4  -3   7      762.72      796.73     32.24 o 
   5  -3   7        6.29        7.69     11.47 o 
   6  -3   7      523.77      546.62     22.57 o 
   7  -3   7      624.74      669.27     39.12 o 
   8  -3   7     1217.40     1187.01     53.30 o 
   9  -3   7      138.73      175.97     24.06 o 
  10  -3   7      923.58     1024.05     43.52 o 
  11  -3   7     1147.51     1275.99     73.72 o 
  12  -3   7      834.76      840.56     62.11 o 
 -14  -2   7       65.44       46.64     41.48 o 
 -13  -2   7      554.72      635.31     52.01 o 
 -12  -2   7      162.66      123.80     34.82 o 
 -11  -2   7      482.66      488.95     39.98 o 
 -10  -2   7     1191.98     1359.60     55.88 o 
  -9  -2   7     4909.42     4905.13     84.53 o 
  -8  -2   7     4171.83     4138.45     71.88 o 
  -7  -2   7     5212.94     5324.62     79.44 o 
  -6  -2   7     3069.30     2902.38     47.90 o 
  -5  -2   7     3797.02     3852.29     59.23 o 
  -4  -2   7     4855.55     4416.84     80.27 o 
  -3  -2   7    11159.93    10614.01    142.62 o 
  -2  -2   7     2441.19     2404.91     40.12 o 
  -1  -2   7    44493.62    45717.61    477.51 o 
   0  -2   7     6225.97     5837.93     67.30 o 
   1  -2   7    23423.06    23215.01    246.09 o 
   2  -2   7        7.14        8.71      6.46 o 
   3  -2   7     2155.30     2149.09     41.37 o 
   4  -2   7      355.73      468.91     17.01 o 
   5  -2   7       22.56       20.34     10.32 o 
   6  -2   7     2189.41     2166.39     42.13 o 
   7  -2   7     1595.16     1722.81     57.60 o 
   8  -2   7      970.67     1082.78     49.00 o 
   9  -2   7      412.84      425.69     51.37 o 
  10  -2   7      141.82      111.93     23.17 o 
  11  -2   7      524.80      545.79     61.36 o 
  12  -2   7      782.13      812.62     60.18 o 
 -14  -1   7      178.67      183.11     46.64 o 
 -13  -1   7       23.03       24.72     25.23 o 
 -12  -1   7      226.07      248.70     46.75 o 
 -11  -1   7      206.47      195.92     23.41 o 
 -10  -1   7     2061.51     2017.59     62.43 o 
  -9  -1   7    10209.18    10134.35    217.61 o 
  -8  -1   7     2005.30     1961.52     44.08 o 
  -7  -1   7    14249.41    14271.04    238.99 o 
  -6  -1   7       30.78       21.62      7.30 o 
  -5  -1   7    14676.54    13548.21    148.40 o 
  -4  -1   7     5198.23     5241.89     62.12 o 
  -3  -1   7     8737.49     8166.19     91.27 o 
  -2  -1   7      798.44      675.40     16.92 o 
  -1  -1   7      967.28      998.35     21.12 o 
   0  -1   7     1303.97     1445.20     20.49 o 
   1  -1   7     8763.84     8982.63     98.94 o 
   2  -1   7      770.04      844.15     26.58 o 
   3  -1   7       32.98       54.62      6.69 o 
   4  -1   7     4206.40     4460.67     97.57 o 
   5  -1   7      401.12      403.20     16.64 o 
   6  -1   7      245.21      235.40     14.96 o 
   7  -1   7        8.94        4.31     11.76 o 
   8  -1   7     8421.00     9055.74    194.07 o 
   9  -1   7     1705.08     1760.86     54.48 o 
  10  -1   7     2543.27     2511.76     59.11 o 
  11  -1   7      180.70      182.13     25.75 o 
  12  -1   7      148.21      119.41     36.11 o 
  13  -1   7      551.55      562.88     55.88 o 
 -14   0   7       30.21       37.22     30.41 o 
 -13   0   7      232.91      278.54     49.75 o 
 -12   0   7       32.20       23.66     22.85 o 
 -11   0   7      357.76      373.92     28.78 o 
 -10   0   7       36.98       54.28     19.19 o 
  -9   0   7      461.14      440.46     24.54 o 
  -8   0   7     9327.42     9258.68    159.58 o 
  -7   0   7     2583.29     2571.93     50.42 o 
  -6   0   7     3972.27     3860.77     49.47 o 
  -5   0   7    10172.61    10055.23    112.42 o 
  -4   0   7     5862.41     6026.26     79.01 o 
  -3   0   7    23768.91    23676.93    250.17 o 
  -2   0   7     1018.95     1008.16     16.48 o 
  -1   0   7    13447.95    12738.31    136.69 o 
   0   0   7    14010.30    13909.03    182.51 o 
   1   0   7     2637.83     2444.31     55.66 o 
   2   0   7     3062.68     3025.31     37.36 o 
   3   0   7     5151.53     5348.11     62.63 o 
   4   0   7     2056.28     2256.96     38.35 o 
   5   0   7       26.48       54.26      9.42 o 
   6   0   7     2922.20     2857.77     49.42 o 
   7   0   7     9096.22     8997.85    191.82 o 
   8   0   7     2410.34     2538.01     73.07 o 
   9   0   7      943.16      886.77     45.35 o 
  10   0   7      515.53      494.43     27.96 o 
  11   0   7     1177.46     1235.63     43.24 o 
  12   0   7     1463.00     1585.63     52.64 o 
  13   0   7      614.91      653.46     40.58 o 
 -14   1   7        6.16      -33.10     44.70 o 
 -13   1   7      120.18       70.86     27.84 o 
 -12   1   7      985.13     1122.45     45.36 o 
 -11   1   7      776.78      788.07     83.39 o 
 -10   1   7       23.14       32.70     18.84 o 
  -9   1   7     5376.50     5299.92     91.91 o 
  -8   1   7     8277.23     8071.07    180.86 o 
  -7   1   7      170.36      162.68     19.13 o 
  -6   1   7    16819.30    16698.20    228.66 o 
  -5   1   7      137.66      162.53     18.80 o 
  -4   1   7    17778.54    17713.83    190.15 o 
  -3   1   7     6355.89     6470.79     73.95 o 
  -2   1   7      201.98      241.08      8.28 o 
  -1   1   7     7581.22     8070.67     88.96 o 
   0   1   7    10395.16    11037.69    147.17 o 
   1   1   7     3791.68     4506.71     65.34 o 
   2   1   7    14726.53    14812.04    194.29 o 
   3   1   7     4926.48     5047.27     73.40 o 
   4   1   7      742.50      735.00     19.91 o 
   5   1   7        4.18        9.10      7.90 o 
   6   1   7      116.93      156.39     32.24 o 
   7   1   7     4500.41     4396.28     89.09 o 
   8   1   7      296.47      291.53     17.62 o 
   9   1   7     3580.64     3602.09     95.43 o 
  10   1   7      137.69      154.01     20.28 o 
  11   1   7       22.42       27.83     21.12 o 
  12   1   7     1355.91     1314.25     64.26 o 
  13   1   7      132.98      145.07     38.47 o 
  14   1   7     1422.98     1359.81     78.88 o 
 -13   2   7       23.81       28.48     28.71 o 
 -12   2   7       45.66       33.64     23.85 o 
 -11   2   7      137.46      102.70     27.94 o 
 -10   2   7      443.13      440.84     28.42 o 
  -9   2   7     3462.34     3320.42    140.77 o 
  -8   2   7      728.93      773.32     30.16 o 
  -7   2   7     7000.42     7096.54    135.72 o 
  -6   2   7     7743.67     7606.50    114.77 o 
  -5   2   7     2990.50     2947.16     52.95 o 
  -4   2   7    53934.18    52923.30    552.89 o 
  -3   2   7      264.54      270.19     12.83 o 
  -2   2   7    13983.61    13855.89    149.41 o 
  -1   2   7     1497.23     1631.66     24.16 o 
   0   2   7     1776.41     1879.49     30.85 o 
   1   2   7      386.87      435.67     12.08 o 
   2   2   7    10476.85    11485.90    190.42 o 
   3   2   7      592.50      688.61     25.36 o 
   4   2   7        3.82       -5.59      9.03 o 
   8   2   7      334.75      358.27     24.07 o 
  10   2   7        4.03       -5.59     23.64 o 
  11   2   7     4999.71     5044.22    126.37 o 
  12   2   7      227.72      264.14     38.90 o 
  13   2   7      578.88      533.44     49.00 o 
  14   2   7      952.56      943.51     64.05 o 
 -13   3   7      126.83       84.08     32.19 o 
 -12   3   7     1386.44     1444.98     54.75 o 
 -11   3   7        1.12       13.42     22.89 o 
 -10   3   7     1370.05     1249.61     66.84 o 
  -9   3   7        2.98       -0.09     16.76 o 
  -8   3   7     3849.04     3684.38     82.32 o 
  -7   3   7     1681.73     1718.71     53.41 o 
  -6   3   7     3942.97     3851.74     75.97 o 
  -5   3   7    14501.51    14749.51    379.44 o 
  -4   3   7     5771.05     6094.44     72.11 o 
  -3   3   7      326.23      274.89      9.91 o 
  -2   3   7    13130.09    12996.63    175.64 o 
  -1   3   7     3533.60     3591.16     55.08 o 
   0   3   7      847.84      809.82     24.39 o 
   1   3   7       88.51      111.23      9.78 o 
   2   3   7     3039.06     3400.39     51.44 o 
   3   3   7     2966.33     3189.82     73.93 o 
   4   3   7     6293.27     6349.87    126.37 o 
  10   3   7     1082.50     1005.62     45.56 o 
  11   3   7     3600.60     3496.35     96.71 o 
  12   3   7      192.09      209.98     35.89 o 
  13   3   7     2234.37     2156.96     78.45 o 
  14   3   7       39.22        5.80     38.90 o 
 -12   4   7       80.96       69.33     27.10 o 
 -11   4   7      215.61      156.79     48.68 o 
 -10   4   7       84.30       48.35     23.40 o 
  -9   4   7     2031.83     1958.26     75.33 o 
  -8   4   7      446.40      502.47     27.06 o 
  -7   4   7      322.86      354.50     55.13 o 
  -6   4   7     3243.89     3192.80     61.19 o 
  -5   4   7     9883.60     9820.02    143.78 o 
  -4   4   7    12793.24    12527.25    256.51 o 
  -3   4   7    10496.69    10406.36    146.64 o 
  -2   4   7     2239.86     2409.13     43.03 o 
  -1   4   7     9884.32    10495.13    144.05 o 
   0   4   7      433.02      339.57     13.24 o 
   1   4   7      628.90      710.16     18.05 o 
   2   4   7     2229.52     2518.42     41.66 o 
   3   4   7        0.44        2.48      6.45 o 
   4   4   7      724.48      659.19     18.45 o 
   5   4   7      142.44      165.27     16.76 o 
  10   4   7     2015.69     2111.61     65.98 o 
  11   4   7      255.38      195.36     29.66 o 
  12   4   7     1978.20     1908.29     70.28 o 
  13   4   7     1114.63      965.43     55.66 o 
  14   4   7      293.96      321.31     41.69 o 
 -11   5   7      936.82      959.95     75.76 o 
 -10   5   7      445.52      409.75     31.95 o 
  -9   5   7     1784.93     1751.07     51.39 o 
  -8   5   7        0.33        2.62     16.78 o 
  -7   5   7     1343.49     1406.15     41.06 o 
  -6   5   7     1025.24     1092.74     34.71 o 
  -5   5   7      363.18      406.18     20.85 o 
  -4   5   7     4466.04     4286.76     72.78 o 
  -3   5   7    17008.37    17224.75    234.66 o 
  -2   5   7     4379.42     4476.28     71.12 o 
  -1   5   7     2155.92     2181.62     40.21 o 
   0   5   7     1870.06     1973.29     29.02 o 
   1   5   7     1630.58     1540.20     24.23 o 
   2   5   7      319.91      384.29     33.42 o 
   3   5   7      849.16      871.45     22.46 o 
   4   5   7    12361.38    12121.87    133.99 o 
   5   5   7     1093.46     1090.51     39.12 o 
   6   5   7     4064.69     4039.24     95.43 o 
   9   5   7     3294.64     3276.48     81.03 o 
  10   5   7      637.08      649.49     37.40 o 
  11   5   7     3766.44     3904.27     99.29 o 
  12   5   7      937.71      979.40     50.72 o 
 -11   6   7       53.52       24.42     26.49 o 
 -10   6   7     1810.24     1812.45     87.58 o 
  -9   6   7      682.92      591.12     46.85 o 
  -8   6   7       84.81      100.73     26.44 o 
  -7   6   7     4398.51     4430.45     84.52 o 
  -6   6   7       39.45       33.76     16.25 o 
  -5   6   7     2736.17     2670.07     56.36 o 
  -4   6   7      342.54      388.51     21.50 o 
  -3   6   7      248.46      306.71     21.28 o 
  -2   6   7     8800.51     9268.46    107.08 o 
  -1   6   7    10781.55    10817.57    122.22 o 
   0   6   7      987.97      961.90     19.74 o 
   1   6   7     2200.50     2300.60     33.35 o 
   2   6   7      116.03      100.48     10.66 o 
   3   6   7     1543.72     1640.16     59.65 o 
   4   6   7        2.94        9.04      6.57 o 
   5   6   7     1344.55     1351.49     31.78 o 
   6   6   7     7115.94     6769.80    102.44 o 
   7   6   7     1103.73     1052.69     43.84 o 
   8   6   7     7211.00     7476.49    165.70 o 
   9   6   7      217.79      233.41     23.00 o 
 -10   7   7      793.78      762.57     57.71 o 
  -9   7   7      222.73      217.67     34.71 o 
  -8   7   7      847.10      794.91     42.34 o 
  -7   7   7      426.19      424.17     28.49 o 
  -6   7   7      168.37      123.66     21.41 o 
  -5   7   7     3041.88     3089.44     63.52 o 
  -4   7   7       43.16       55.98     15.47 o 
  -3   7   7     4271.05     4488.06     77.37 o 
  -2   7   7      720.43      818.98     26.06 o 
  -1   7   7      114.90      112.35     10.42 o 
   0   7   7     2515.20     2569.97     57.61 o 
   1   7   7      604.47      626.31     17.08 o 
   2   7   7        2.34        6.80      7.50 o 
   3   7   7     3924.19     4070.05     83.07 o 
   4   7   7     3541.56     3456.94     60.88 o 
   5   7   7     2593.17     2515.50     49.26 o 
   6   7   7      353.93      348.45     19.52 o 
   7   7   7       64.70       78.54     14.01 o 
   8   7   7     7031.13     7172.83    112.23 o 
   9   7   7      214.01      192.36     28.80 o 
  10   7   7    10059.11    10651.31    232.33 o 
 -10   8   7       19.58      -18.05     43.20 o 
  -9   8   7     1058.78     1102.90     49.43 o 
  -8   8   7     1616.66     1593.99     54.53 o 
  -7   8   7      550.76      489.55     38.47 o 
  -6   8   7      613.22      589.57     32.68 o 
  -5   8   7       23.07       11.90     18.45 o 
  -4   8   7      103.92       84.31     18.33 o 
  -3   8   7     2298.09     2366.42     51.99 o 
  -2   8   7      267.59      242.72     15.31 o 
  -1   8   7      843.15      873.04     21.89 o 
   0   8   7        1.84        1.64      9.14 o 
   1   8   7      245.70      218.28     27.94 o 
   2   8   7      426.73      405.87     20.63 o 
   3   8   7      155.76      136.44     15.02 o 
   4   8   7     2819.95     2834.86     54.60 o 
   5   8   7     9703.20     9575.28    146.90 o 
   6   8   7      792.91      791.58     28.86 o 
   7   8   7     6999.31     6605.47    105.17 o 
   8   8   7      517.59      543.34     25.51 o 
   9   8   7     7475.42     7723.04    284.02 o 
  10   8   7     1617.08     1566.14     64.26 o 
  11   8   7     1487.36     1419.77     65.55 o 
  12   8   7      670.29      682.38     51.58 o 
  13   8   7      218.96      226.74     42.34 o 
  14   8   7      483.87      483.57     52.01 o 
  -9   9   7      388.57      351.40     52.23 o 
  -8   9   7        0.30       12.58     28.33 o 
  -7   9   7     1666.94     1786.31     56.58 o 
  -6   9   7     2643.49     2769.40     78.02 o 
  -5   9   7      340.46      356.92     40.62 o 
  -4   9   7      252.16      199.79     22.30 o 
  -3   9   7       26.59       35.78     17.86 o 
  -2   9   7       80.42       67.49     25.36 o 
  -1   9   7     2844.97     2992.05     59.02 o 
   0   9   7       43.20       50.39     17.19 o 
   1   9   7        9.36       11.47     17.41 o 
   2   9   7        1.29       -2.69     13.22 o 
   3   9   7     2396.32     2329.29     50.30 o 
   4   9   7      263.64      289.94     19.74 o 
   5   9   7      207.27      224.72     19.06 o 
   6   9   7      701.12      771.75     29.39 o 
   7   9   7     3825.10     3795.86     71.44 o 
   8   9   7     3244.71     3119.65    151.63 o 
   9   9   7     4895.01     4738.63     86.30 o 
  10   9   7      948.72      941.23     60.07 o 
  11   9   7     1058.26     1009.92     57.38 o 
  12   9   7        6.18       35.89     34.82 o 
  13   9   7     1650.35     1682.19     80.60 o 
  14   9   7      233.26      210.84     46.85 o 
  -7  10   7      598.08      565.46     55.88 o 
  -6  10   7        1.94        6.45     37.83 o 
  -5  10   7      570.37      531.29     52.66 o 
  -4  10   7     1593.85     1659.63     75.01 o 
  -3  10   7      365.49      376.97     40.62 o 
  -2  10   7      340.95      344.30     40.62 o 
  -1  10   7       11.22        0.33     16.82 o 
   0  10   7      571.36      575.57     27.83 o 
   1  10   7       65.95       25.83     16.70 o 
   2  10   7      545.29      534.07     26.84 o 
   3  10   7      285.35      305.49     28.58 o 
   4  10   7        0.69      -13.05     15.11 o 
   5  10   7     6294.71     5958.05    100.35 o 
   6  10   7     1155.06     1147.56     74.36 o 
   7  10   7     2442.93     2369.96    162.05 o 
   8  10   7     1843.56     1836.98     47.85 o 
   9  10   7      104.93      113.36     22.67 o 
  10  10   7     1772.73     1756.11     70.06 o 
  11  10   7     1831.51     1867.62     53.59 o 
  12  10   7      682.23      626.71     54.38 o 
  13  10   7      339.03      380.20     47.71 o 
  14  10   7        3.01        8.60     42.55 o 
  -6  11   7     1086.12      980.69     73.29 o 
  -5  11   7      225.74      187.84     43.20 o 
  -4  11   7       73.58       47.28     36.54 o 
  -3  11   7      148.36      123.58     38.90 o 
  -2  11   7       18.69       61.90     31.38 o 
  -1  11   7      179.71      179.67     34.82 o 
   0  11   7      832.16      875.45     56.31 o 
   1  11   7        0.58       -8.33     17.19 o 
   2  11   7      397.87      337.90     24.84 o 
   3  11   7      822.70      821.41     52.76 o 
   4  11   7      187.94      197.02     21.93 o 
   5  11   7     2858.09     2927.21     69.31 o 
   6  11   7      219.88      200.42     22.55 o 
   7  11   7     9196.15     8908.74    172.05 o 
   8  11   7      299.35      273.78     25.14 o 
   9  11   7     2837.12     2886.35     66.09 o 
  10  11   7     1506.28     1632.87     51.06 o 
  11  11   7       66.40       69.13     24.65 o 
  12  11   7     1258.64     1349.13     51.85 o 
  13  11   7      128.12      123.15     46.64 o 
  14  11   7      306.69      452.63     60.39 o 
  -5  12   7      169.29      183.76     51.37 o 
  -4  12   7     1038.04     1000.03     70.49 o 
  -3  12   7       77.78       64.91     39.12 o 
  -2  12   7       77.66      102.52     40.84 o 
  -1  12   7       24.60       15.69     31.81 o 
   0  12   7        4.71        9.45     22.98 o 
   1  12   7       30.24       21.75     21.48 o 
   2  12   7      929.64      989.74     40.51 o 
   3  12   7      449.82      398.14     31.81 o 
   4  12   7     3359.32     3233.01     70.71 o 
   5  12   7      928.91      855.29     36.76 o 
   6  12   7     1276.29     1306.03     45.18 o 
   7  12   7       49.12       34.28     20.35 o 
   8  12   7      128.87       87.10     22.30 o 
   9  12   7     1449.20     1366.24     46.26 o 
  10  12   7      162.58      132.07     27.12 o 
  11  12   7      737.99      768.66     39.10 o 
  12  12   7      520.55      538.89     53.95 o 
  13  12   7      277.40      312.07     55.45 o 
  -3  13   7        4.00        2.58     42.34 o 
  -2  13   7      557.54      555.36     58.89 o 
  -1  13   7      171.22      160.98     41.69 o 
   0  13   7      353.66      345.38     49.86 o 
   1  13   7        0.46       -2.08     24.40 o 
   2  13   7        1.58       -3.54     22.91 o 
   3  13   7       14.70       17.29     23.45 o 
   4  13   7     2140.38     2128.04     61.90 o 
   5  13   7     1092.67     1121.89     43.94 o 
   6  13   7     2690.76     2728.87     75.12 o 
   7  13   7     1285.95     1288.41    133.25 o 
   8  13   7      775.14      771.54     43.84 o 
   9  13   7       77.49       86.95     25.55 o 
  10  13   7      315.61      302.78     32.37 o 
  11  13   7      645.14      672.46     39.90 o 
  12  13   7      104.26      114.82     43.20 o 
  -1  14   7       12.84        5.80     42.77 o 
   0  14   7       66.39       15.26     42.34 o 
   1  14   7      128.23      138.41     45.99 o 
   2  14   7      755.28      874.90     68.24 o 
   3  14   7      235.40      262.79     32.13 o 
   4  14   7      670.01      696.09     40.12 o 
   5  14   7      949.04     1004.21     78.98 o 
   6  14   7       83.03       60.45     28.91 o 
   7  14   7      642.16      527.07     69.42 o 
   8  14   7      623.95      626.25     39.23 o 
   9  14   7      151.44      139.22     30.12 o 
  10  14   7      599.85      649.31     41.69 o 
  11  14   7       17.80       34.41     30.90 o 
   2  15   7      325.83      311.73     37.70 o 
   3  15   7      292.07      272.04     42.66 o 
   4  15   7     2019.90     2090.76     82.74 o 
   5  15   7      421.31      502.30     40.20 o 
   6  15   7     1308.82     1591.71     81.24 o 
   7  15   7      349.04      299.24     35.79 o 
   8  15   7        5.05        8.10     29.47 o 
  -9 -13   8      261.80      243.94     47.50 o 
  -8 -13   8      145.02      162.16     32.21 o 
  -7 -13   8      870.69      879.01     44.91 o 
  -6 -13   8       40.66       34.57     29.19 o 
  -5 -13   8      138.46      182.07     31.68 o 
  -4 -13   8        0.21       -7.09     38.26 o 
  -3 -13   8      104.26       43.63     40.41 o 
  -2 -13   8       30.39       33.96     40.41 o 
  -1 -13   8      392.76      392.66     54.59 o 
 -11 -12   8        7.41        2.17     26.34 o 
 -10 -12   8      823.82      746.50     59.53 o 
  -9 -12   8      111.38       71.54     41.27 o 
  -8 -12   8      826.89      847.24     41.41 o 
  -7 -12   8      225.17      226.86     30.23 o 
  -6 -12   8       81.68       47.28     24.20 o 
  -5 -12   8     1081.34     1198.59     48.10 o 
  -4 -12   8       50.73       44.36     26.40 o 
  -3 -12   8      315.79      327.48     31.15 o 
  -2 -12   8        5.44       -4.94     38.04 o 
  -1 -12   8      296.38      352.69     48.79 o 
   0 -12   8      124.79       86.18     38.04 o 
 -12 -11   8        2.91       -3.80     27.97 o 
 -11 -11   8     1827.86     2061.64     61.71 o 
 -10 -11   8      341.03      340.89     32.52 o 
  -9 -11   8      285.84      248.34     29.33 o 
  -8 -11   8      391.21      366.07     30.74 o 
  -7 -11   8      145.27      124.61     22.54 o 
  -6 -11   8      182.64      180.07     24.98 o 
  -5 -11   8      113.48      135.81     25.28 o 
  -4 -11   8        1.95        0.98     21.05 o 
  -3 -11   8      879.53      870.02     43.84 o 
  -2 -11   8        6.98        0.09     22.47 o 
  -1 -11   8       39.63       46.64     31.81 o 
   0 -11   8      180.88      154.96     38.47 o 
   1 -11   8       55.29       19.77     36.32 o 
 -13 -10   8       56.92       26.87     44.49 o 
 -12 -10   8      647.24      608.87     58.03 o 
 -11 -10   8     1276.90     1299.02     47.52 o 
 -10 -10   8       59.14       65.11     23.26 o 
  -9 -10   8      648.71      771.89     35.64 o 
  -8 -10   8      410.55      433.24     29.62 o 
  -7 -10   8      211.49      160.17     36.75 o 
  -6 -10   8     1810.41     1793.14     49.16 o 
  -5 -10   8      382.31      456.49     38.15 o 
  -4 -10   8      202.38      234.71     24.62 o 
  -3 -10   8      806.07      764.88     33.49 o 
  -2 -10   8       32.48       18.38     19.14 o 
  -1 -10   8       23.68        0.21     19.22 o 
   0 -10   8      688.11      660.87     50.72 o 
   1 -10   8      475.30      446.39     43.41 o 
   2 -10   8       47.28       19.13     32.88 o 
 -13  -9   8      793.26     1059.14     71.14 o 
 -12  -9   8     1206.57     1261.38     70.49 o 
 -11  -9   8      162.71      124.26     25.60 o 
 -10  -9   8     1035.89      933.73     38.94 o 
  -9  -9   8      552.97      525.43     30.53 o 
  -8  -9   8        1.29        2.83     17.31 o 
  -7  -9   8      271.11      298.28     24.50 o 
  -6  -9   8     1237.57     1203.47     38.36 o 
  -5  -9   8      138.18       99.81     18.16 o 
  -4  -9   8      907.90      820.16     36.00 o 
  -3  -9   8     3670.17     3946.92     75.45 o 
  -2  -9   8       95.55      108.54     20.52 o 
  -1  -9   8       18.92        9.23     17.65 o 
   0  -9   8      878.06      950.72     94.03 o 
   1  -9   8      532.55      608.62     30.39 o 
   2  -9   8      229.28      174.73     33.53 o 
   6  -9   8      189.37      185.91     45.13 o 
   7  -9   8       81.58       30.52     41.69 o 
 -13  -8   8      996.44      997.45     68.56 o 
 -12  -8   8      202.55      225.88     40.19 o 
 -11  -8   8     3181.13     3350.85    106.17 o 
 -10  -8   8     1017.72     1165.14     40.87 o 
  -9  -8   8       69.22       61.04     19.53 o 
  -8  -8   8     1779.32     1665.33     44.57 o 
  -7  -8   8      644.61      565.27     29.01 o 
  -6  -8   8     1159.31     1253.87     47.39 o 
  -5  -8   8      390.75      395.06     23.25 o 
  -4  -8   8        0.16       10.19     13.70 o 
  -3  -8   8       13.48       34.28     14.89 o 
  -2  -8   8       10.80       -5.80     14.36 o 
  -1  -8   8       22.32       32.95     31.16 o 
   0  -8   8        0.11        1.61     14.66 o 
   1  -8   8       17.80       24.21     16.77 o 
   2  -8   8      834.22      927.68     34.12 o 
   3  -8   8      293.66      361.07     36.97 o 
   5  -8   8     2515.59     2541.67     87.26 o 
   6  -8   8        0.45        9.46     32.88 o 
   7  -8   8     1636.61     1857.57     81.67 o 
   8  -8   8       12.18        8.38     45.99 o 
 -10  -7   8        8.87        7.95     24.29 o 
  -9  -7   8     1418.03     1475.65     40.91 o 
  -8  -7   8      304.17      325.53     29.12 o 
  -7  -7   8      158.92      168.63     18.23 o 
  -6  -7   8     3269.88     3174.63    135.29 o 
  -5  -7   8     1621.56     1611.59     73.72 o 
  -4  -7   8     2229.49     2383.11    125.41 o 
  -3  -7   8     1540.35     1506.83     39.47 o 
  -2  -7   8      311.38      289.99     17.85 o 
  -1  -7   8       60.19       39.70     13.52 o 
   0  -7   8       19.57       21.15     13.30 o 
   1  -7   8     1500.88     1380.97     36.76 o 
   2  -7   8     3972.53     3736.17     68.08 o 
   3  -7   8      866.13      862.94     31.61 o 
   4  -7   8     4265.09     4537.53     80.27 o 
   6  -7   8     1199.40     1310.59     65.55 o 
   7  -7   8      433.26      379.12     47.93 o 
   8  -7   8       49.75       49.86     42.34 o 
   9  -7   8      516.21      706.02     66.63 o 
  -9  -6   8      747.49      753.09     39.98 o 
  -8  -6   8      235.10      269.30     25.58 o 
  -7  -6   8      290.97      355.98     20.59 o 
  -6  -6   8      288.23      307.21     19.73 o 
  -5  -6   8      645.73      639.41     19.01 o 
  -4  -6   8       92.77      106.78     10.97 o 
  -3  -6   8     1514.02     1346.75     26.49 o 
  -2  -6   8        4.99        2.64      9.04 o 
  -1  -6   8     1983.48     1885.41     32.40 o 
   0  -6   8      624.02      719.76     25.18 o 
   1  -6   8     3977.70     4033.87     91.99 o 
   2  -6   8      157.06      153.80     15.65 o 
   3  -6   8      815.34      782.61     28.48 o 
   4  -6   8     2624.14     2484.18     62.86 o 
   5  -6   8     1857.80     2039.18     68.56 o 
   7  -6   8     1038.56     1063.22     61.90 o 
   8  -6   8      992.80      998.31     62.97 o 
   9  -6   8        8.91       13.33     41.69 o 
 -10  -5   8     2755.45     2681.15     76.73 o 
  -9  -5   8      262.08      252.15     19.52 o 
  -8  -5   8      498.96      459.00     20.66 o 
  -7  -5   8     5692.22     5489.67    111.44 o 
  -6  -5   8     1612.30     1601.28     35.06 o 
  -5  -5   8     3689.94     3622.73     49.65 o 
  -4  -5   8      477.15      433.57     20.38 o 
  -3  -5   8     4378.87     4429.31     57.36 o 
  -2  -5   8      118.74      104.64      9.72 o 
  -1  -5   8      370.99      307.85     12.95 o 
   0  -5   8     3668.68     3559.72     48.58 o 
   1  -5   8     1819.41     1787.30     37.59 o 
   2  -5   8     2875.87     2826.71     51.58 o 
   3  -5   8      182.11      220.42     17.41 o 
   4  -5   8     3177.96     3061.39    122.83 o 
   5  -5   8      548.45      585.03     24.92 o 
   6  -5   8      743.64      758.03     45.56 o 
   8  -5   8     2088.53     2331.26     87.69 o 
   9  -5   8     1200.30     1443.85     75.65 o 
  10  -5   8      429.54      483.36     52.87 o 
 -13  -4   8     1800.01     2002.43     79.31 o 
 -12  -4   8       50.81       12.04     30.95 o 
 -11  -4   8     2919.32     3093.37     89.62 o 
 -10  -4   8     3810.26     3892.45     99.72 o 
  -9  -4   8     1819.22     1789.65     58.46 o 
  -8  -4   8      938.92      900.78     38.79 o 
  -7  -4   8     2026.52     1898.87     38.52 o 
  -6  -4   8       88.63       62.65     11.32 o 
  -5  -4   8     3779.43     3693.21    143.14 o 
  -4  -4   8     2433.24     2400.59     35.23 o 
  -3  -4   8      950.75     1020.16     43.95 o 
  -2  -4   8     4446.22     4638.72     69.18 o 
  -1  -4   8     1145.95     1366.96     24.03 o 
   0  -4   8      656.14      710.65     17.43 o 
   1  -4   8     1920.89     1802.63     33.45 o 
   2  -4   8     5085.58     4525.77    104.24 o 
   3  -4   8     3077.74     2782.26     68.67 o 
   4  -4   8     4974.62     4902.77    127.66 o 
   5  -4   8       19.62       18.92     19.34 o 
   6  -4   8     6132.53     6306.67    143.14 o 
   7  -4   8     1322.99     1346.92     55.45 o 
   9  -4   8      995.22      962.21     60.39 o 
  10  -4   8       47.66       44.70     39.76 o 
  11  -4   8      186.77      100.80     46.42 o 
 -14  -3   8     1107.32     1107.28     67.06 o 
 -13  -3   8      508.45      514.74     48.79 o 
 -12  -3   8      677.98      846.79     52.23 o 
 -11  -3   8     1895.94     2044.77     72.21 o 
 -10  -3   8      135.12      126.59     27.72 o 
  -9  -3   8     7239.52     7395.46    159.90 o 
  -8  -3   8     1998.45     2078.67     41.08 o 
  -7  -3   8     6844.38     6503.90     95.54 o 
  -6  -3   8     2357.88     2220.92     41.01 o 
  -5  -3   8     4744.98     4593.96     70.36 o 
  -4  -3   8     4556.85     4740.40     71.73 o 
  -3  -3   8      115.86       97.42      8.14 o 
  -2  -3   8     3090.57     2867.07     45.34 o 
  -1  -3   8     6965.11     7033.91     89.27 o 
   0  -3   8     2464.49     2560.17     35.28 o 
   1  -3   8    22640.08    23029.50    246.09 o 
   2  -3   8      166.85      164.28      9.77 o 
   3  -3   8      458.54      398.64     29.77 o 
   4  -3   8      466.01      488.19     18.99 o 
   5  -3   8     1698.76     1589.98     35.30 o 
   6  -3   8     4184.43     4114.85     68.84 o 
   7  -3   8      669.07      676.79     41.48 o 
   8  -3   8     3676.07     3737.06    101.44 o 
   9  -3   8      104.99       83.82     33.10 o 
  10  -3   8      553.47      500.55     46.85 o 
  11  -3   8      486.96      486.80     50.72 o 
  12  -3   8       89.45       38.04     45.35 o 
 -14  -2   8      332.26      353.12     50.51 o 
 -13  -2   8      423.81      426.62     47.71 o 
 -12  -2   8     1106.76     1184.86     58.67 o 
 -11  -2   8       31.86       20.63     24.72 o 
 -10  -2   8     7062.34     7121.44    160.55 o 
  -9  -2   8     1407.27     1471.57     55.23 o 
  -8  -2   8        0.25        3.44     18.27 o 
  -7  -2   8       16.27        9.98     10.17 o 
  -6  -2   8       26.30       28.65      9.75 o 
  -5  -2   8     1161.64     1108.45     48.14 o 
  -4  -2   8     2300.13     2411.10     44.27 o 
  -3  -2   8     8687.43     8514.25    117.62 o 
  -2  -2   8     6583.95     6616.15     76.22 o 
  -1  -2   8        0.02       -1.63      5.06 o 
   0  -2   8    26040.85    25876.47    273.72 o 
   1  -2   8    18535.03    18819.62    201.72 o 
   2  -2   8     6345.10     6123.17     72.13 o 
   3  -2   8    14737.61    14461.12    158.86 o 
   4  -2   8     3430.31     3250.47     86.51 o 
   5  -2   8     3046.18     3144.31     53.86 o 
   6  -2   8       13.90       18.88     19.13 o 
   7  -2   8      259.04      236.84     27.51 o 
   8  -2   8     1836.03     1844.24     63.83 o 
   9  -2   8       15.33       15.04     28.15 o 
  10  -2   8     1874.01     1767.95     74.58 o 
  11  -2   8      220.74      299.60     46.42 o 
  12  -2   8       27.52       17.62     43.63 o 
 -14  -1   8       73.03       62.33     39.76 o 
 -13  -1   8     1154.85     1275.87     49.66 o 
 -12  -1   8      146.39      139.73     25.17 o 
 -11  -1   8     2113.89     2124.86     54.44 o 
 -10  -1   8     7493.98     7660.96    202.56 o 
  -9  -1   8        6.32       21.49     16.29 o 
  -8  -1   8     2446.83     2488.58     51.94 o 
  -7  -1   8     3842.70     3888.75     67.53 o 
  -6  -1   8      258.89      265.39     12.02 o 
  -5  -1   8     1726.66     1746.69     43.67 o 
  -4  -1   8     6258.00     6374.52     74.45 o 
  -3  -1   8     4822.73     4291.99     91.34 o 
  -2  -1   8    12112.27    12176.61    162.53 o 
  -1  -1   8     6682.84     7014.54     79.20 o 
   0  -1   8     3265.80     3492.56     42.44 o 
   1  -1   8    14161.99    13861.30    271.25 o 
   2  -1   8     8837.99     8385.77    169.18 o 
   3  -1   8     2077.69     2056.30     63.90 o 
   4  -1   8      573.39      595.99     18.41 o 
   5  -1   8     4608.40     4687.08     72.11 o 
   6  -1   8     4761.78     4826.60    114.23 o 
   7  -1   8     3627.73     3757.29     74.47 o 
   8  -1   8      562.74      497.76     34.39 o 
   9  -1   8        7.71       -1.29     23.43 o 
  10  -1   8      220.79      237.09     24.89 o 
  11  -1   8       95.21      128.76     37.29 o 
  12  -1   8      481.54      568.04     52.66 o 
  13  -1   8       13.79       -0.86     40.62 o 
 -14   0   8      794.83      831.21     75.87 o 
 -13   0   8      253.39      221.53     29.71 o 
 -12   0   8      101.67      104.49     24.42 o 
 -11   0   8      746.65      768.37     49.86 o 
 -10   0   8      360.73      433.51     26.99 o 
  -9   0   8     1291.10     1351.86     39.96 o 
  -8   0   8     5494.07     5625.26     93.13 o 
  -7   0   8      998.29      999.02     34.60 o 
  -6   0   8     3480.14     3530.04     46.83 o 
  -5   0   8     5079.91     5187.10     63.00 o 
  -4   0   8     1384.95     1613.36     25.14 o 
  -3   0   8     6451.93     6597.66     75.70 o 
  -2   0   8      110.06       77.50      6.51 o 
  -1   0   8     7231.28     6846.45    256.71 o 
   0   0   8       35.79       43.73      8.60 o 
   1   0   8    21402.64    21684.08    283.16 o 
   2   0   8     2314.15     2599.74     33.38 o 
   3   0   8    14795.43    14439.58    156.58 o 
   4   0   8       17.84       12.04      6.41 o 
   5   0   8     1120.21     1291.62     40.84 o 
   6   0   8     1289.95     1398.99     31.07 o 
   7   0   8      473.82      472.11     20.41 o 
   8   0   8      114.40      119.71     23.00 o 
   9   0   8      236.90      228.46     28.80 o 
  10   0   8       68.57       54.46     19.47 o 
  11   0   8      397.42      405.30     30.30 o 
  12   0   8      881.96     1000.07     43.34 o 
  13   0   8       52.29       21.06     42.98 o 
 -13   1   8       23.98       19.15     27.05 o 
 -12   1   8      720.92      787.38     88.23 o 
 -11   1   8      127.21      139.14     26.54 o 
 -10   1   8     5707.55     5606.93     99.56 o 
  -9   1   8     2150.93     2142.78     51.25 o 
  -8   1   8       39.25       36.37     15.25 o 
  -7   1   8     1716.28     1625.36     56.20 o 
  -6   1   8      677.47      781.06     25.45 o 
  -5   1   8     2263.75     2240.40     32.32 o 
  -4   1   8     1647.54     1810.04     27.21 o 
  -3   1   8     4223.76     4285.90     52.21 o 
  -2   1   8     5107.46     5123.32     62.96 o 
  -1   1   8    12907.76    13716.39    265.01 o 
   0   1   8    11279.26    11027.56    185.91 o 
   1   1   8    16788.69    16952.62    221.72 o 
   2   1   8       36.88       35.69      4.75 o 
   3   1   8    20238.21    20513.00    267.23 o 
   4   1   8     2251.47     2161.15     38.89 o 
   5   1   8    25443.47    24803.50    323.65 o 
   6   1   8     1813.85     1686.82     34.19 o 
   7   1   8      748.10      665.06     22.32 o 
   8   1   8       49.99       44.29     13.07 o 
   9   1   8      641.37      739.55     42.98 o 
  10   1   8       20.90       11.18     17.97 o 
  11   1   8      445.84      374.39     41.48 o 
  12   1   8       23.40       -1.29     34.17 o 
  13   1   8       10.14       -0.21     34.82 o 
  14   1   8      121.04      107.46     42.77 o 
 -13   2   8      610.49      613.42    101.55 o 
 -12   2   8       11.27        5.80     24.96 o 
 -11   2   8      573.54      596.14     33.51 o 
 -10   2   8      544.86      612.93     66.52 o 
  -9   2   8     1317.67     1355.84     40.78 o 
  -8   2   8      879.81      865.40     52.98 o 
  -7   2   8      356.64      365.11     21.00 o 
  -6   2   8      554.69      519.45     22.25 o 
  -5   2   8     2312.79     2305.31    108.86 o 
  -4   2   8      900.00      929.75     26.04 o 
  -3   2   8     6448.30     6432.19    118.39 o 
  -2   2   8     8387.54     8211.22     92.15 o 
  -1   2   8      287.06      298.22      9.73 o 
   0   2   8      542.72      426.31     10.20 o 
   1   2   8     3595.20     3263.09     48.80 o 
   2   2   8     8711.16     8035.46    109.84 o 
   3   2   8     1820.31     1781.49     33.21 o 
   4   2   8     2421.42     2311.70     57.60 o 
   6   2   8       35.50       37.40     13.97 o 
   7   2   8     5318.42     5030.25    108.32 o 
   8   2   8     1140.68     1265.46     42.98 o 
  11   2   8        0.39      -21.28     27.72 o 
  12   2   8     1149.92     1111.58     60.82 o 
  13   2   8      208.93      205.25     42.55 o 
  14   2   8       23.95       66.41     44.06 o 
 -12   3   8      109.30       54.44     32.78 o 
 -11   3   8      881.71      911.72     41.26 o 
 -10   3   8      447.68      466.58     37.72 o 
  -9   3   8      570.24      586.69     29.16 o 
  -8   3   8       18.88        6.83     15.08 o 
  -7   3   8      381.16      367.64     39.22 o 
  -6   3   8     1062.58      999.31     44.17 o 
  -5   3   8      316.47      349.39     18.19 o 
  -4   3   8       12.09        0.95      6.65 o 
  -3   3   8     9988.24     9851.25    110.52 o 
  -2   3   8     3584.02     3805.09     60.07 o 
  -1   3   8     2760.36     2774.31     45.21 o 
   0   3   8      784.34      714.15     19.56 o 
   1   3   8     1842.74     2025.71     34.41 o 
   2   3   8    14736.22    14407.41    191.33 o 
   3   3   8     1813.16     1724.39     31.36 o 
   4   3   8    22085.35    21977.35    288.34 o 
  11   3   8       12.63       15.04     27.08 o 
  12   3   8      180.38      167.42     34.82 o 
  13   3   8        6.06        6.88     30.73 o 
  14   3   8       46.39       73.93     40.62 o 
 -12   4   8      211.71      218.39     32.08 o 
 -11   4   8       48.73       46.66     24.71 o 
 -10   4   8       62.73       74.91     22.35 o 
  -9   4   8     2076.68     1966.80     52.07 o 
  -8   4   8       89.67      110.00     32.67 o 
  -7   4   8       25.10       18.92     15.11 o 
  -6   4   8     2493.00     2334.16     52.66 o 
  -5   4   8     1342.65     1360.04     88.33 o 
  -4   4   8      823.23      804.90     28.91 o 
  -3   4   8      957.87      918.61     25.70 o 
  -2   4   8    14264.35    14062.29    191.20 o 
  -1   4   8      801.69      657.06     18.91 o 
   0   4   8      900.28      965.91     35.14 o 
   1   4   8     3658.15     4010.58     60.91 o 
   2   4   8     5281.67     6041.97     86.60 o 
   3   4   8      233.08      177.41     10.41 o 
   4   4   8    12810.32    12690.95    186.98 o 
   5   4   8     2208.20     2145.01     39.10 o 
  10   4   8      975.08      975.96     45.99 o 
  11   4   8        3.63        9.46     25.15 o 
  12   4   8      677.94      660.24     42.98 o 
  13   4   8      373.86      435.43     43.63 o 
  14   4   8        6.55       -5.59     36.32 o 
 -11   5   8      212.10      233.88     32.79 o 
 -10   5   8       14.54       22.93     25.90 o 
  -9   5   8      111.77      121.39     34.17 o 
  -8   5   8      151.11      123.74     21.03 o 
  -7   5   8        1.64       -3.65     15.65 o 
  -6   5   8      491.39      461.37     28.05 o 
  -5   5   8      434.25      396.12     23.86 o 
  -4   5   8      952.42      804.32     55.02 o 
  -3   5   8     4610.50     4618.15     75.04 o 
  -2   5   8      420.10      495.45     19.61 o 
  -1   5   8        8.60       14.77      8.56 o 
   0   5   8     8140.77     7843.38    111.34 o 
   1   5   8    19460.26    19578.67    259.04 o 
   2   5   8    13010.62    13387.32    180.58 o 
   3   5   8     6693.47     7129.01    182.79 o 
   4   5   8      529.34      519.77     21.38 o 
   5   5   8       56.03       36.49      8.62 o 
   6   5   8        8.53       20.20     15.04 o 
  10   5   8      532.42      562.67     34.39 o 
  11   5   8        5.30        6.23     23.64 o 
  12   5   8      789.28      751.58     45.78 o 
 -11   6   8      149.32      143.58     33.02 o 
 -10   6   8      181.77      141.31     28.72 o 
  -9   6   8     1053.65     1035.52     67.16 o 
  -8   6   8       13.23       15.74     19.08 o 
  -7   6   8      570.27      559.58     49.54 o 
  -6   6   8      786.41      834.34     37.93 o 
  -5   6   8     1604.06     1491.13     39.73 o 
  -4   6   8      388.65      345.46     20.96 o 
  -3   6   8     3615.54     3430.92     77.37 o 
  -2   6   8     1354.48     1379.97     76.30 o 
  -1   6   8     9031.73     9062.34    188.92 o 
   0   6   8      353.12      418.03     13.84 o 
   1   6   8      438.80      540.94     15.05 o 
   2   6   8     4472.95     4246.16     54.19 o 
   3   6   8     4270.29     4129.76     53.09 o 
   4   6   8     5343.98     5460.37     78.89 o 
   5   6   8     1317.15     1296.71     42.23 o 
   6   6   8     3001.78     3097.24     80.38 o 
   7   6   8     4230.24     4214.62    103.38 o 
   8   6   8      333.29      275.96     27.94 o 
 -10   7   8      135.73      106.90     30.16 o 
  -9   7   8       91.83       81.68     26.42 o 
  -8   7   8      388.55      385.62     41.05 o 
  -7   7   8        1.26       11.28     20.62 o 
  -6   7   8     1150.92     1076.37     38.36 o 
  -5   7   8     1059.02      936.89     36.64 o 
  -4   7   8     1649.46     1621.18     42.35 o 
  -3   7   8       38.33       41.09     14.82 o 
  -2   7   8      627.74      643.94     21.64 o 
  -1   7   8     5966.73     6093.88     75.46 o 
   0   7   8      325.82      368.42     14.22 o 
   1   7   8    11797.87    12062.68    135.75 o 
   2   7   8     1240.32     1204.86     29.48 o 
   3   7   8     1566.82     1612.02     52.00 o 
   4   7   8     1370.45     1353.11     37.07 o 
   5   7   8     2420.31     2339.60     46.76 o 
   6   7   8      245.17      224.82     17.31 o 
   7   7   8      666.85      640.41     25.72 o 
   8   7   8     1855.08     1694.66     60.61 o 
   9   7   8     2735.41     2913.91     86.40 o 
  10   7   8       57.26       82.10     25.58 o 
  11   7   8      715.13      763.40     46.85 o 
  -9   8   8        8.85       -3.41     26.96 o 
  -8   8   8       82.28       63.33     25.61 o 
  -7   8   8      618.41      586.64     36.75 o 
  -6   8   8       19.79       -1.78     19.26 o 
  -5   8   8      314.09      298.78     45.56 o 
  -4   8   8     1282.17     1197.25     37.97 o 
  -3   8   8      584.85      570.87     30.73 o 
  -2   8   8       66.37       87.55     12.18 o 
  -1   8   8      381.99      403.41     16.06 o 
   0   8   8     1857.74     1908.48     32.99 o 
   1   8   8     7895.27     7924.93    119.60 o 
   2   8   8      611.14      663.57     29.23 o 
   3   8   8    10821.96    10950.34    167.53 o 
   4   8   8      274.58      316.61     19.27 o 
   5   8   8      365.09      374.79     32.02 o 
   6   8   8      466.92      443.08     22.79 o 
   7   8   8      507.89      514.58     24.16 o 
   8   8   8     3320.54     3278.29     63.99 o 
   9   8   8       61.76       42.34     25.36 o 
  10   8   8      180.93      163.99     29.87 o 
  11   8   8       65.85       68.99     30.95 o 
  12   8   8        9.07       23.64     32.02 o 
  13   8   8      397.12      427.05     47.50 o 
  14   8   8       51.97       30.73     38.47 o 
  -9   9   8        8.21        7.95     42.34 o 
  -8   9   8       27.59       30.07     29.86 o 
  -7   9   8       45.13       19.18     25.22 o 
  -6   9   8      556.60      462.87     33.27 o 
  -5   9   8      313.71      295.54     26.81 o 
  -4   9   8      386.59      366.15     36.00 o 
  -3   9   8      644.10      689.37     31.01 o 
  -2   9   8     1333.46     1236.66     58.03 o 
  -1   9   8     2770.83     2913.95     78.77 o 
   0   9   8     1469.53     1476.78     38.86 o 
   1   9   8     2331.24     2321.28     59.21 o 
   2   9   8     1876.55     1791.02     53.73 o 
   3   9   8     2472.54     2501.79     52.70 o 
   4   9   8        0.06       -0.73     13.92 o 
   5   9   8     2726.87     2662.41     55.52 o 
   6   9   8       21.60       13.39     14.26 o 
   7   9   8     2970.31     3107.06     62.46 o 
   8   9   8      396.11      399.69     24.54 o 
   9   9   8       56.44       47.40     19.37 o 
  10   9   8        1.04       -3.22     28.58 o 
  11   9   8      910.26      899.23     56.09 o 
  12   9   8        6.87        1.07     29.87 o 
  13   9   8       67.70       61.47     38.90 o 
  14   9   8      146.38       83.60     42.34 o 
  -8  10   8      160.90      128.09     42.98 o 
  -7  10   8      371.66      350.97     55.45 o 
  -6  10   8      284.38      282.62     46.85 o 
  -5  10   8       80.76       82.10     36.32 o 
  -4  10   8        2.33        4.73     32.45 o 
  -3  10   8       72.97       54.81     30.30 o 
  -2  10   8      384.99      369.02     41.48 o 
  -1  10   8     1543.84     1739.69     46.42 o 
   0  10   8     3152.77     3369.25     93.92 o 
   1  10   8      942.75      908.53     34.11 o 
   2  10   8      948.38     1013.11     74.47 o 
   3  10   8     2268.30     2156.84     57.28 o 
   4  10   8     3172.51     3273.29     66.04 o 
   5  10   8      929.16      919.08     50.94 o 
   6  10   8     1797.72     1806.86     87.26 o 
   7  10   8       94.42       95.95     19.00 o 
   8  10   8      708.20      704.73     31.52 o 
   9  10   8      259.44      236.82     23.79 o 
  10  10   8       30.95       36.05     22.13 o 
  11  10   8       32.17       18.70     33.53 o 
  12  10   8      253.81      256.83     44.92 o 
  13  10   8      339.30      349.46     51.15 o 
  14  10   8       68.40       47.93     43.63 o 
  -6  11   8      133.34      159.69     50.94 o 
  -5  11   8      162.75      170.65     47.93 o 
  -4  11   8      581.81      591.25     53.52 o 
  -3  11   8      200.72      231.04     43.20 o 
  -2  11   8     1443.24     1422.14     69.63 o 
  -1  11   8      425.45      439.52     45.78 o 
   0  11   8      417.04      455.37     64.37 o 
   1  11   8      591.44      629.47     41.05 o 
   2  11   8      373.12      432.43     27.69 o 
   3  11   8     1707.10     1642.06     45.23 o 
   4  11   8     1932.33     1875.65     61.25 o 
   5  11   8     2462.76     2346.86     56.10 o 
   6  11   8     1926.64     1816.48     49.21 o 
   7  11   8      216.05      161.18     21.82 o 
   8  11   8     1151.47     1081.10     39.12 o 
   9  11   8        3.06       -1.62     21.12 o 
  10  11   8      362.23      347.78     29.38 o 
  11  11   8      370.54      400.76     33.41 o 
  12  11   8       29.63       12.90     35.46 o 
  13  11   8      109.37      138.84     46.64 o 
  -5  12   8      328.20      239.42     54.59 o 
  -4  12   8        3.76        2.15     42.34 o 
  -3  12   8        1.60        1.72     39.12 o 
  -1  12   8      221.91      171.29     40.84 o 
   0  12   8     3454.44     3666.44    139.16 o 
   1  12   8       65.69       91.81     23.96 o 
   2  12   8      806.91      887.70     38.38 o 
   3  12   8      323.67      298.54     27.16 o 
   4  12   8       44.84       43.65     25.04 o 
   5  12   8     2299.91     2346.70     98.97 o 
   6  12   8      609.22      586.28     68.02 o 
   7  12   8     1086.50      972.19     49.54 o 
   8  12   8      188.92      144.06     27.08 o 
   9  12   8      503.92      511.94     88.23 o 
  10  12   8       47.22       36.75     24.13 o 
  11  12   8        8.77       22.34     25.49 o 
  12  12   8       33.75       20.37     27.95 o 
  13  12   8      918.63     1039.58     74.15 o 
  -3  13   8      603.36      697.42     66.84 o 
  -2  13   8        8.89       25.58     43.20 o 
  -1  13   8      323.39      343.88     52.23 o 
   0  13   8      916.43     1098.47     69.63 o 
   1  13   8      289.04      318.71     29.24 o 
   2  13   8     1208.42     1251.25     46.29 o 
   3  13   8       26.12       30.98     23.08 o 
   4  13   8     1493.72     1526.53     50.98 o 
   5  13   8      463.92      446.42     70.17 o 
   6  13   8     1458.23     1433.10     87.37 o 
   7  13   8     1423.48     1504.79     49.75 o 
   8  13   8      671.14      628.97     60.72 o 
   9  13   8       12.32        9.95     24.31 o 
  10  13   8      194.61      155.10     29.40 o 
  11  13   8      236.24      200.91     31.98 o 
  12  13   8      494.22      470.62     39.58 o 
  -1  14   8      949.81      977.68     74.36 o 
   0  14   8      357.93      233.84     51.80 o 
   1  14   8      376.50      335.92     53.09 o 
   2  14   8       75.84       58.81     29.17 o 
   3  14   8      223.83      246.71     32.03 o 
   4  14   8      372.56      357.53     32.82 o 
   5  14   8      219.81      168.87     29.53 o 
   6  14   8      355.07      326.59     31.49 o 
   7  14   8        6.79       -3.76     24.46 o 
   8  14   8      413.30      424.59     55.77 o 
   9  14   8      255.02      238.71     32.61 o 
  10  14   8       42.12       34.49     29.16 o 
  11  14   8      137.85      112.71     43.95 o 
   2  15   8      109.63      142.04     34.88 o 
   3  15   8      460.87      516.11     39.55 o 
   4  15   8       32.99       30.19     29.56 o 
   5  15   8      387.99      386.52     37.37 o 
   6  15   8        0.73       -9.82     29.02 o 
   7  15   8      768.15      694.11     43.35 o 
   8  15   8        2.95       11.78     28.41 o 
  -8 -13   9      122.24      144.64     44.27 o 
  -7 -13   9        0.11       -2.15     42.12 o 
  -6 -13   9      805.80      934.91     67.92 o 
  -5 -13   9      121.22       84.89     42.55 o 
  -4 -13   9       25.33       28.37     40.84 o 
  -3 -13   9      388.82      335.06     49.65 o 
  -2 -13   9      161.54      177.74     50.72 o 
  -1 -13   9      629.55      673.35     63.83 o 
 -10 -12   9       79.27       74.89     30.19 o 
  -9 -12   9       34.04       44.20     28.66 o 
  -8 -12   9        0.24        1.78     24.54 o 
  -7 -12   9        0.53       -4.25     24.29 o 
  -6 -12   9      142.81      154.65     28.83 o 
  -5 -12   9        6.09        1.07     33.96 o 
  -4 -12   9      695.19      760.39     55.45 o 
  -3 -12   9       86.79       53.52     40.84 o 
  -2 -12   9      262.70      181.82     44.27 o 
  -1 -12   9     1319.46     1389.26     70.71 o 
   0 -12   9        0.24       -3.65     42.55 o 
 -12 -11   9      136.16      140.56     48.14 o 
 -11 -11   9      142.26      171.57     31.91 o 
 -10 -11   9        1.39       -4.20     26.04 o 
  -9 -11   9     1012.30     1031.71     96.07 o 
  -8 -11   9      378.44      414.85     32.69 o 
  -7 -11   9      195.36      181.90     26.62 o 
  -6 -11   9      352.82      321.44     37.18 o 
  -5 -11   9       25.87        4.82     22.57 o 
  -4 -11   9      119.04       85.11     25.03 o 
  -3 -11   9       83.86       83.17     33.31 o 
  -2 -11   9      822.31     1004.12     60.39 o 
  -1 -11   9       68.82       99.08     38.04 o 
   0 -11   9      396.27      328.83     41.91 o 
   1 -11   9     1256.44     1328.86     69.20 o 
 -12 -10   9        0.42       12.25     36.54 o 
 -11 -10   9       56.47       26.84     26.51 o 
 -10 -10   9      136.30      188.66     28.18 o 
  -9 -10   9       49.83       59.53     24.01 o 
  -8 -10   9       59.89       58.24     21.43 o 
  -7 -10   9       47.90       24.26     19.83 o 
  -6 -10   9      273.07      281.08     25.45 o 
  -5 -10   9      505.12      621.19     33.10 o 
  -4 -10   9        0.32        0.95     20.18 o 
  -3 -10   9      767.07      716.14     33.66 o 
  -2 -10   9       53.66       51.80     29.66 o 
  -1 -10   9     1309.23     1662.85     67.70 o 
   0 -10   9     1036.41     1029.48     55.23 o 
   1 -10   9       99.34       95.86     36.11 o 
   2 -10   9       50.63       37.61     34.60 o 
 -13  -9   9       52.18       22.57     38.90 o 
 -12  -9   9       65.64       72.64     41.05 o 
 -11  -9   9       45.47       31.11     23.98 o 
 -10  -9   9      291.58      240.89     26.99 o 
  -9  -9   9      932.42     1016.40     58.67 o 
  -8  -9   9        9.72        9.29     18.22 o 
  -7  -9   9      629.25      594.37     30.30 o 
  -6  -9   9       94.91       84.56     20.13 o 
  -5  -9   9      612.16      484.05     35.03 o 
  -4  -9   9      665.08      700.90     31.31 o 
  -3  -9   9      374.34      405.06     25.84 o 
  -2  -9   9        2.10        7.21     17.10 o 
  -1  -9   9     1563.97     1573.24     46.32 o 
   0  -9   9     1549.39     1515.63     63.62 o 
   1  -9   9     1705.52     1828.13     69.85 o 
   2  -9   9     1822.60     2113.11     75.44 o 
 -13  -8   9        0.95       10.32     41.69 o 
 -12  -8   9      202.00      132.18     39.98 o 
 -11  -8   9      294.91      329.26     42.98 o 
 -10  -8   9       23.02       15.74     19.20 o 
  -9  -8   9      841.22      876.14     34.63 o 
  -8  -8   9       32.49       37.43     18.15 o 
  -7  -8   9     1829.69     1875.60     47.41 o 
  -6  -8   9      286.27      346.43     30.52 o 
  -5  -8   9      750.00      690.77     50.08 o 
  -4  -8   9     2825.37     2719.38     57.52 o 
  -3  -8   9       65.28       46.81     16.37 o 
  -2  -8   9     1216.99     1314.69     39.05 o 
  -1  -8   9       97.05       83.36     25.79 o 
   0  -8   9      223.74      161.02     19.93 o 
   1  -8   9     1859.81     1817.59     65.77 o 
   2  -8   9     1775.26     1646.52     62.97 o 
   3  -8   9     2510.08     2796.78     84.25 o 
   6  -8   9        3.90       36.75     39.33 o 
   7  -8   9       32.14       31.81     39.12 o 
 -10  -7   9       86.63       73.05     20.28 o 
  -9  -7   9      231.58      204.94     21.87 o 
  -8  -7   9      158.03      154.91     29.23 o 
  -7  -7   9      680.01      623.19     26.97 o 
  -6  -7   9      393.30      409.10     22.86 o 
  -5  -7   9     4512.50     4584.43     79.03 o 
  -4  -7   9      826.94      931.59     30.90 o 
  -3  -7   9      282.59      273.01     16.40 o 
  -2  -7   9     1302.26     1280.48     32.43 o 
  -1  -7   9     1417.91     1490.99     30.06 o 
   0  -7   9     5131.05     5113.45     85.02 o 
   1  -7   9      120.79      143.91     18.63 o 
   2  -7   9     2092.33     2031.87     65.34 o 
   3  -7   9      779.74      803.16     44.92 o 
   4  -7   9       33.39       52.87     27.72 o 
   7  -7   9        2.74        4.94     38.69 o 
   8  -7   9       88.57       73.07     40.84 o 
  -9  -6   9       42.39       11.18     22.35 o 
  -8  -6   9      868.66     1008.41     43.20 o 
  -7  -6   9        1.18        4.94     12.94 o 
  -6  -6   9     3877.01     3866.13     54.34 o 
  -5  -6   9     3012.84     2906.56     59.11 o 
  -4  -6   9     1330.78     1366.07     38.10 o 
  -3  -6   9     4148.78     4317.80     58.17 o 
  -2  -6   9      294.35      275.27     14.93 o 
  -1  -6   9       97.34      102.03     24.05 o 
   0  -6   9     3222.21     3233.23     47.36 o 
   1  -6   9       34.58       33.34     12.96 o 
   2  -6   9    10184.70    10321.89    157.22 o 
   3  -6   9       66.54       70.49     21.92 o 
   4  -6   9     3817.48     3709.55     95.43 o 
   8  -6   9      133.73      111.97     38.47 o 
   9  -6   9      112.31      114.98     43.20 o 
 -10  -5   9      986.60      968.44     47.28 o 
  -9  -5   9      477.63      467.40     22.72 o 
  -8  -5   9     1679.72     1684.60     75.33 o 
  -7  -5   9      586.65      543.53     30.30 o 
  -6  -5   9     5718.56     5815.35    118.24 o 
  -5  -5   9     1895.80     1889.86     45.91 o 
  -4  -5   9     9539.72     9341.32    108.80 o 
  -3  -5   9     7058.73     6830.94    170.95 o 
  -2  -5   9     3148.66     3363.93     46.83 o 
  -1  -5   9     8440.50     8552.10    100.54 o 
   0  -5   9     2372.67     2504.18     38.37 o 
   1  -5   9     2017.18     2024.94     33.80 o 
   2  -5   9       41.68       26.32     12.61 o 
   3  -5   9      137.22      148.45     15.95 o 
   4  -5   9     2047.30     1991.47     61.25 o 
   5  -5   9      291.08      332.05     30.09 o 
   8  -5   9      241.09      239.85     39.76 o 
   9  -5   9       13.81       -3.65     39.98 o 
  10  -5   9       34.55       39.12     41.05 o 
 -13  -4   9        2.19      -13.11     35.25 o 
 -12  -4   9       29.86       20.63     32.02 o 
 -11  -4   9      292.90      271.66     34.60 o 
 -10  -4   9      592.95      620.26     39.55 o 
  -9  -4   9        6.91        1.29     20.85 o 
  -8  -4   9      482.76      491.02     37.18 o 
  -7  -4   9       45.23       28.45     11.96 o 
  -6  -4   9       69.75       60.13     12.13 o 
  -5  -4   9     8118.93     8092.47    116.10 o 
  -4  -4   9     7230.43     7124.87     84.87 o 
  -3  -4   9      588.12      584.78     23.30 o 
  -2  -4   9     5874.97     5598.61     68.69 o 
  -1  -4   9    14159.60    13964.47    154.77 o 
   0  -4   9    17620.76    17414.43    190.26 o 
   1  -4   9    13238.74    13254.01    147.87 o 
   2  -4   9    11538.63    11502.32    159.80 o 
   3  -4   9      236.40      215.20     15.58 o 
   4  -4   9     1026.38      971.73     40.30 o 
   5  -4   9      376.24      413.47     34.92 o 
   9  -4   9      117.43      107.25     38.90 o 
  10  -4   9     1024.24     1142.31     69.63 o 
  11  -4   9       96.28       78.66     47.50 o 
 -14  -3   9       89.71       66.63     43.63 o 
 -13  -3   9      453.42      440.80     47.71 o 
 -12  -3   9      241.93      225.67     37.83 o 
 -11  -3   9       34.03       22.35     25.58 o 
 -10  -3   9      631.62      630.58     41.05 o 
  -9  -3   9      818.95      899.02     44.70 o 
  -8  -3   9      257.05      271.88     26.65 o 
  -7  -3   9     1273.93     1373.38     32.44 o 
  -6  -3   9     5157.99     5090.11     78.17 o 
  -5  -3   9     6504.15     6176.92    148.62 o 
  -4  -3   9      176.21      169.45     19.56 o 
  -3  -3   9    33242.90    33636.80    355.22 o 
  -2  -3   9      657.27      652.72     15.79 o 
  -1  -3   9    22281.28    21573.41    231.42 o 
   0  -3   9     4672.20     4456.73     55.82 o 
   1  -3   9     1208.41     1204.76     22.05 o 
   2  -3   9      680.91      642.44     36.99 o 
   3  -3   9       11.44        8.94     10.25 o 
   4  -3   9     1656.67     1663.72     35.53 o 
   5  -3   9      632.45      674.88     24.24 o 
   6  -3   9       15.01       18.28     13.68 o 
  10  -3   9     1091.90     1225.27     69.63 o 
  11  -3   9      146.39      115.84     40.62 o 
 -14  -2   9        0.92       11.61     37.40 o 
 -13  -2   9      242.99      210.84     43.20 o 
 -12  -2   9      125.49       87.04     35.25 o 
 -11  -2   9      711.64      778.66     49.00 o 
 -10  -2   9     1006.87      951.67     50.51 o 
  -9  -2   9      568.23      581.58     35.89 o 
  -8  -2   9      895.25      865.49     41.69 o 
  -7  -2   9      780.11      807.23     24.15 o 
  -6  -2   9     1153.68     1222.38     28.32 o 
  -5  -2   9     1499.04     1337.06     29.15 o 
  -4  -2   9     5340.27     5113.81     76.73 o 
  -3  -2   9    12041.36    11326.96    153.94 o 
  -2  -2   9     1511.73     1532.90     24.21 o 
  -1  -2   9    32002.54    31888.95    346.02 o 
   0  -2   9       40.42       48.56      8.46 o 
   1  -2   9    22564.39    22452.34    239.61 o 
   2  -2   9        3.70        3.76      6.26 o 
   3  -2   9       12.44       29.21      7.86 o 
   4  -2   9      232.26      228.65     14.31 o 
   5  -2   9      273.84      278.51     17.84 o 
   6  -2   9      156.56      133.32     15.64 o 
   7  -2   9     1424.92     1503.38     54.81 o 
  10  -2   9      676.71      612.74     52.44 o 
  11  -2   9      399.65      379.98     46.42 o 
  12  -2   9      540.42      475.84     57.81 o 
 -14  -1   9      104.57       84.46     41.05 o 
 -13  -1   9      134.68      178.31     30.15 o 
 -12  -1   9      229.64      217.47     27.63 o 
 -11  -1   9      297.90      303.24     27.60 o 
 -10  -1   9       57.84       65.33     18.22 o 
  -9  -1   9     5637.53     5733.57    115.95 o 
  -8  -1   9       35.64       35.28     15.04 o 
  -7  -1   9     1774.76     1681.18     39.35 o 
  -6  -1   9      486.17      485.19     15.21 o 
  -5  -1   9     5321.52     5385.27     65.75 o 
  -4  -1   9    11487.50    12123.27    134.18 o 
  -3  -1   9     1024.54      933.76     22.96 o 
  -2  -1   9    15703.97    14713.95    195.27 o 
  -1  -1   9     7924.23     7896.39    211.43 o 
   0  -1   9        4.09       -3.47      6.82 o 
   1  -1   9    25423.02    26802.79    382.64 o 
   2  -1   9     6594.18     7201.21    167.11 o 
   3  -1   9     4514.66     4389.05     69.12 o 
   4  -1   9       18.36       12.81      8.98 o 
   5  -1   9      126.31      145.28     12.85 o 
   6  -1   9     1641.05     1789.84     37.99 o 
   7  -1   9     1892.50     2035.12     42.84 o 
   8  -1   9      922.10      977.46     45.78 o 
  10  -1   9     2308.40     2373.60     83.82 o 
  11  -1   9     1001.59     1131.99     63.83 o 
  12  -1   9      498.41      446.82     53.73 o 
  13  -1   9      645.16      733.53     62.54 o 
 -14   0   9        0.57        0.36     31.89 o 
 -13   0   9       29.03       26.18     26.32 o 
 -12   0   9      103.09      143.10     38.26 o 
 -11   0   9      712.51      691.64     33.43 o 
 -10   0   9      513.07      483.83     42.12 o 
  -9   0   9     1316.13     1362.72     56.85 o 
  -8   0   9     1125.18     1175.35     34.92 o 
  -7   0   9     2410.42     2413.33     49.45 o 
  -6   0   9      525.48      540.13     20.76 o 
  -5   0   9      813.92      675.19     16.53 o 
  -4   0   9     8575.50     8367.35     95.60 o 
  -3   0   9     9846.24    10223.61    124.77 o 
  -2   0   9    28999.78    29953.50    415.96 o 
  -1   0   9    14712.21    13421.88    178.78 o 
   0   0   9    27015.50    26438.71    341.17 o 
   1   0   9     3458.19     3571.79     79.09 o 
   2   0   9      557.10      556.29     17.78 o 
   3   0   9     2775.45     2707.06     36.15 o 
   4   0   9       59.25       68.55      7.77 o 
   5   0   9       46.00       60.50     10.31 o 
   6   0   9      177.17      129.28     12.96 o 
   7   0   9     1808.57     1990.62     40.87 o 
   8   0   9     2106.92     2188.98     66.20 o 
   9   0   9      450.05      449.19     35.46 o 
  10   0   9      191.38      181.82     33.74 o 
  11   0   9      135.87       91.56     36.32 o 
  12   0   9     1831.23     1901.63     83.17 o 
  13   0   9     1102.28     1204.21     70.28 o 
 -13   1   9      220.10      193.18     38.26 o 
 -12   1   9      689.41      723.59     39.82 o 
 -11   1   9      310.28      297.46     28.41 o 
 -10   1   9      955.90     1024.90     38.84 o 
  -9   1   9     3623.38     3717.33     72.91 o 
  -8   1   9     5651.06     5477.62     92.23 o 
  -7   1   9      158.44      139.44     16.16 o 
  -6   1   9     2871.69     2842.89     53.80 o 
  -5   1   9     1355.66     1336.14     23.56 o 
  -4   1   9    21187.10    21344.56    228.82 o 
  -3   1   9     9860.35     9614.64    107.66 o 
  -2   1   9     1011.10      954.36     17.42 o 
  -1   1   9     7351.10     7804.02    122.03 o 
   0   1   9     3465.67     3516.38     60.17 o 
   1   1   9    10643.97    10341.61    200.52 o 
   2   1   9    14509.11    14122.14    248.69 o 
   3   1   9     2204.50     2246.14     62.43 o 
   4   1   9      437.58      427.62     17.32 o 
   5   1   9      265.53      297.45     21.49 o 
   6   1   9      349.54      396.39     17.17 o 
   7   1   9     5790.25     5779.93     88.34 o 
   8   1   9     1136.09     1012.22     30.12 o 
   9   1   9     2053.68     2256.04     70.49 o 
  11   1   9      722.76      744.92     48.57 o 
  12   1   9      268.60      203.32     41.27 o 
  13   1   9        4.05      -12.04     38.69 o 
  14   1   9      664.05      585.02     60.18 o 
 -13   2   9       18.60        6.19     29.08 o 
 -12   2   9       68.18       56.42     26.60 o 
 -11   2   9        1.41        5.84     21.18 o 
 -10   2   9      174.30      196.82     23.99 o 
  -9   2   9     1700.87     1642.49     46.64 o 
  -8   2   9      496.71      514.43     25.14 o 
  -7   2   9     4937.02     4903.26     83.71 o 
  -6   2   9     4620.16     4472.37    110.58 o 
  -5   2   9      377.00      369.09     35.57 o 
  -4   2   9    30739.84    31039.20    328.50 o 
  -3   2   9      906.60      923.45     23.34 o 
  -2   2   9    26260.53    26442.90    279.71 o 
  -1   2   9      108.34      118.50      7.04 o 
   0   2   9     3350.11     3463.60     42.89 o 
   1   2   9      681.27      748.59     14.30 o 
   2   2   9     3652.34     3604.08     52.37 o 
   3   2   9      563.04      595.88     15.22 o 
   4   2   9      455.70      506.81     17.55 o 
   5   2   9     1420.72     1555.35     32.94 o 
   6   2   9     2193.85     2199.51     58.67 o 
   7   2   9       15.53        0.64     15.69 o 
   8   2   9      264.98      206.97     23.00 o 
   9   2   9     2924.59     2865.34     75.44 o 
  11   2   9     3110.74     3245.11     96.93 o 
  12   2   9       11.26       -1.29     32.24 o 
  13   2   9     1461.61     1421.06     73.07 o 
  14   2   9     1222.05     1107.49     68.78 o 
 -12   3   9      172.52      179.87     30.89 o 
 -11   3   9      267.52      277.41     29.76 o 
 -10   3   9     1071.54      988.66     40.35 o 
  -9   3   9      811.68      854.16     34.81 o 
  -8   3   9     1353.46     1249.48     38.00 o 
  -7   3   9    10205.15    10099.62    151.56 o 
  -6   3   9      724.93      808.57     40.51 o 
  -5   3   9    12534.41    12158.28    172.30 o 
  -4   3   9     1920.37     1985.68     30.60 o 
  -3   3   9        6.57        2.46      6.61 o 
  -2   3   9    12436.78    12750.77    149.62 o 
  -1   3   9     2985.83     2873.52     47.10 o 
   0   3   9     3469.55     3290.23     84.14 o 
   1   3   9       19.73       30.85      8.49 o 
   2   3   9      303.25      352.13     13.71 o 
   3   3   9      681.85      675.43     18.34 o 
   4   3   9     2094.62     2230.84     39.24 o 
   5   3   9     1759.25     1660.06     47.50 o 
   9   3   9      171.78      168.93     23.64 o 
  11   3   9     2283.99     2001.57     69.42 o 
  12   3   9      106.82       82.53     32.88 o 
  13   3   9     2617.15     2327.39     86.40 o 
  14   3   9      240.38      232.12     41.48 o 
 -12   4   9        5.72        2.34     29.12 o 
 -11   4   9      180.18      156.63     27.12 o 
 -10   4   9      805.42      832.36     38.34 o 
  -9   4   9      190.00      162.49     23.10 o 
  -8   4   9     5311.65     5393.60    111.01 o 
  -7   4   9     1167.18     1169.06     36.15 o 
  -6   4   9     1723.61     1620.21     40.40 o 
  -5   4   9    13895.13    12914.84    183.51 o 
  -4   4   9     4565.01     4703.92     77.10 o 
  -3   4   9    23389.23    23901.93    318.08 o 
  -2   4   9     2525.49     2575.68    103.06 o 
  -1   4   9       23.75       45.59      8.65 o 
   0   4   9      309.21      275.49     19.67 o 
   1   4   9      185.27      203.37     13.22 o 
   2   4   9     3318.61     3444.57     54.33 o 
   3   4   9      205.49      175.16     10.87 o 
   4   4   9     4992.84     5140.01     76.74 o 
   5   4   9     1266.73     1256.32     28.33 o 
  11   4   9       22.00       14.83     25.36 o 
  12   4   9     1029.50      938.13     53.73 o 
  13   4   9      709.84      741.48     51.80 o 
  14   4   9       33.75       14.40     38.26 o 
 -11   5   9      278.22      227.84     30.74 o 
 -10   5   9        4.72        1.79     24.51 o 
  -9   5   9     1211.33     1196.33    124.01 o 
  -8   5   9      411.57      435.43     27.51 o 
  -7   5   9      759.34      760.32     31.06 o 
  -6   5   9     4459.22     4430.48     79.85 o 
  -5   5   9        3.62       14.25     12.59 o 
  -4   5   9     4214.08     4114.04     71.18 o 
  -3   5   9    17599.09    17049.65    246.30 o 
  -2   5   9     1205.39     1251.76     48.57 o 
  -1   5   9     4725.60     4740.89    111.87 o 
   0   5   9     5146.63     4920.65     75.08 o 
   1   5   9      711.21      623.67     19.06 o 
   2   5   9      349.67      366.68     17.52 o 
   3   5   9       54.80       96.93     13.65 o 
   4   5   9     4218.58     3998.97     62.92 o 
   5   5   9       62.17       99.49     11.19 o 
   6   5   9     3271.14     3409.95     83.82 o 
   7   5   9     1840.11     1881.64     57.81 o 
  11   5   9     1010.99      978.97     48.36 o 
  12   5   9     1560.27     1493.28     61.47 o 
 -11   6   9      607.09      621.18     41.95 o 
 -10   6   9      141.79      103.99     28.05 o 
  -9   6   9      427.71      425.62     35.03 o 
  -8   6   9      192.31      165.48     23.38 o 
  -7   6   9     3892.58     3981.61    158.83 o 
  -6   6   9     3084.15     2899.20     61.71 o 
  -5   6   9     4072.69     3939.03     73.16 o 
  -4   6   9     1360.48     1364.95     36.75 o 
  -3   6   9        7.05        2.78     12.09 o 
  -2   6   9     1070.23     1023.44     28.86 o 
  -1   6   9     7521.52     7748.53    113.87 o 
   0   6   9      374.23      419.88     42.66 o 
   1   6   9      890.11      885.06     23.53 o 
   2   6   9     1085.23     1094.66     26.32 o 
   3   6   9       90.50       77.77     15.58 o 
   4   6   9        1.40        0.94      8.83 o 
   5   6   9     3719.15     4039.37     64.50 o 
   6   6   9      747.22      710.10     35.25 o 
   7   6   9        5.85       -1.07     17.41 o 
   8   6   9     5759.86     5745.72    132.82 o 
   9   6   9     1437.37     1546.79     58.46 o 
 -10   7   9      540.24      592.40     41.98 o 
  -9   7   9       78.77       31.03     27.07 o 
  -8   7   9      733.56      684.82     35.42 o 
  -7   7   9      617.93      616.27     32.74 o 
  -6   7   9        0.46       17.06     17.38 o 
  -5   7   9     1984.16     2056.55     55.66 o 
  -4   7   9      598.32      663.91     28.82 o 
  -3   7   9     6178.96     6301.56    101.34 o 
  -2   7   9     2799.53     2901.70     55.63 o 
  -1   7   9      197.75      179.59     15.23 o 
   0   7   9      268.56      253.97     14.10 o 
   1   7   9      192.48      132.02     10.50 o 
   2   7   9       88.01       73.64     10.20 o 
   3   7   9      643.50      566.90     31.17 o 
   4   7   9     3954.08     3950.12     86.08 o 
   5   7   9     3363.44     3217.60     84.25 o 
   6   7   9     1204.39     1132.85     46.42 o 
   7   7   9      402.51      336.14     27.72 o 
   8   7   9     1100.97     1032.48     48.14 o 
   9   7   9        2.49       -3.01     22.78 o 
  10   7   9     6052.60     5854.04    143.57 o 
  11   7   9      263.33      322.38     38.26 o 
  -9   8   9      316.53      278.36     34.03 o 
  -8   8   9     1653.58     1846.81     58.78 o 
  -7   8   9       20.54        9.19     23.62 o 
  -6   8   9     1426.75     1421.41     46.87 o 
  -5   8   9        9.27        5.02     17.95 o 
  -4   8   9       86.32       67.55     17.54 o 
  -3   8   9     4408.76     4312.99     78.02 o 
  -2   8   9     3354.78     3378.61     64.26 o 
  -1   8   9     2311.02     2368.25     38.76 o 
   0   8   9      260.89      243.60     13.83 o 
   1   8   9       57.56       46.77     15.69 o 
   2   8   9      197.79      201.89     28.26 o 
   3   8   9     1186.73     1222.19     86.61 o 
   4   8   9       14.75       26.17     12.67 o 
   5   8   9     2629.38     2698.94     56.20 o 
   6   8   9        0.87        8.70     13.83 o 
   7   8   9     3730.93     3594.54     67.36 o 
   8   8   9       18.98       28.37     23.43 o 
   9   8   9     1940.98     2066.04     71.14 o 
  10   8   9      864.49      746.64     47.50 o 
  11   8   9       68.50       76.08     32.02 o 
  12   8   9     2278.75     2336.42     86.40 o 
  13   8   9      249.11      301.97     43.41 o 
  14   8   9      357.63      231.69     44.92 o 
  -8   9   9        7.65       -5.21     27.81 o 
  -7   9   9      751.26      779.37     41.73 o 
  -6   9   9     1891.00     1918.56     56.79 o 
  -5   9   9        9.04        8.64     20.44 o 
  -4   9   9     1043.90     1088.98     38.89 o 
  -3   9   9       15.13       27.50     17.01 o 
  -2   9   9      306.59      372.03     36.54 o 
  -1   9   9     1244.66     1371.71     38.26 o 
   0   9   9       15.15       37.03     15.33 o 
   1   9   9      588.49      548.67     24.44 o 
   2   9   9      359.99      352.63     21.71 o 
   3   9   9      532.74      534.58     25.12 o 
   4   9   9       89.37       97.42     16.71 o 
   5   9   9        1.22        2.73     13.68 o 
   6   9   9      499.84      526.27     24.91 o 
   7   9   9     3024.57     3105.64     90.59 o 
   8   9   9      383.59      385.53     24.01 o 
   9   9   9     6984.88     6756.93    162.91 o 
  10   9   9      119.38       99.29     32.45 o 
  11   9   9     1782.78     1971.91     79.31 o 
  12   9   9      762.82      709.24     51.15 o 
  13   9   9      530.75      574.70     54.38 o 
  14   9   9     1462.03     1364.75     77.37 o 
  -7  10   9     1105.80     1113.94     76.94 o 
  -6  10   9       11.27      -10.53     39.76 o 
  -5  10   9       13.18       12.90     33.74 o 
  -4  10   9      718.66      753.95     56.95 o 
  -3  10   9       41.73       37.61     29.66 o 
  -2  10   9     1380.23     1543.57     68.56 o 
  -1  10   9      161.93      128.83     20.86 o 
   0  10   9       83.84       77.54     18.76 o 
   1  10   9      568.05      644.13     53.41 o 
   2  10   9        0.27       -6.13     15.36 o 
   3  10   9      384.69      379.34     31.27 o 
   4  10   9      178.65      183.85     19.88 o 
   5  10   9     3460.79     3407.14     67.94 o 
   6  10   9     2790.86     2708.67     59.34 o 
   7  10   9     1748.36     1719.28     46.26 o 
   8  10   9     3129.87     3198.77    106.60 o 
   9  10   9      137.94      133.97     21.85 o 
  10  10   9      367.30      321.74     41.48 o 
  11  10   9     2173.75     2143.42     85.54 o 
  12  10   9       34.68       15.69     33.31 o 
  13  10   9     1288.12     1375.50     77.37 o 
  14  10   9       28.48       49.00     45.35 o 
  -6  11   9      720.55      711.82     64.05 o 
  -5  11   9      690.69      676.79     62.97 o 
  -4  11   9       18.81        4.51     38.26 o 
  -3  11   9       21.24       39.12     33.31 o 
  -2  11   9      131.39       97.36     33.74 o 
  -1  11   9       39.99       15.69     29.44 o 
   0  11   9      188.86      184.36     38.26 o 
   1  11   9       51.26       50.57     20.56 o 
   2  11   9       27.73       34.29     18.88 o 
   3  11   9      999.73      988.06     54.38 o 
   4  11   9        0.10        4.61     18.04 o 
   5  11   9      459.15      432.47     28.49 o 
   6  11   9     1887.86     1838.40     63.40 o 
   7  11   9     5916.34     5818.07    320.45 o 
   8  11   9     2950.81     2830.91     64.58 o 
   9  11   9     2099.39     2087.53     55.38 o 
  10  11   9     1821.30     1877.45     54.45 o 
  11  11   9      627.88      618.98     54.38 o 
  12  11   9     1240.19     1293.61     76.08 o 
  13  11   9      147.05      119.71     47.28 o 
  -5  12   9      469.84      427.05     62.11 o 
  -4  12   9      327.11      317.01     49.65 o 
  -3  12   9      318.35      424.26     51.37 o 
  -2  12   9      110.59       75.01     40.84 o 
  -1  12   9       11.98       14.61     36.11 o 
   0  12   9       22.96       19.94     24.39 o 
   1  12   9       10.18       20.59     22.46 o 
   2  12   9       84.43       42.92     28.05 o 
   3  12   9       19.00        7.09     20.96 o 
   4  12   9     1614.27     1662.16     49.17 o 
   5  12   9      236.15      192.42     23.77 o 
   6  12   9     1001.35     1059.88     42.42 o 
   7  12   9      723.33      737.93     34.92 o 
   8  12   9       66.84       35.99     22.87 o 
   9  12   9     1482.42     1550.53     50.58 o 
  10  12   9     1399.13     1432.33    101.44 o 
  11  12   9      483.88      440.28     35.14 o 
  12  12   9     1069.85     1045.81     70.06 o 
  13  12   9      100.48       62.11     47.28 o 
  -3  13   9      163.63      178.60     47.93 o 
  -2  13   9      157.63      249.52     52.44 o 
  -1  13   9      264.92      247.38     45.99 o 
   0  13   9      111.37      181.39     45.56 o 
   1  13   9       98.08       87.37     26.21 o 
   2  13   9      281.28      244.53     27.58 o 
   3  13   9      126.74      128.32     27.14 o 
   4  13   9      470.35      442.34     33.17 o 
   5  13   9       23.36       17.98     24.39 o 
   6  13   9     5162.74     5261.16    101.34 o 
   7  13   9       50.38       24.82     25.23 o 
   8  13   9      995.67     1078.29     44.15 o 
   9  13   9      192.63      237.96     28.91 o 
  10  13   9       45.97       27.54     28.07 o 
  11  13   9     1874.57     2064.01     63.93 o 
  12  13   9        1.12       -7.95     44.49 o 
  -1  14   9      119.36       57.38     47.71 o 
   0  14   9        0.08       -0.43     39.98 o 
   1  14   9       40.32        0.00     42.77 o 
   2  14   9      156.51      136.96     31.40 o 
   3  14   9      483.75      594.70     39.14 o 
   4  14   9      312.15      238.96     36.43 o 
   5  14   9      125.99      121.62     28.47 o 
   6  14   9      246.47      156.39     30.68 o 
   7  14   9       62.12      102.10     30.22 o 
   8  14   9      830.32      843.98     72.43 o 
   9  14   9        8.80        7.31     28.72 o 
  10  14   9     1924.54     2098.93     66.70 o 
  11  14   9      500.51      451.34     59.10 o 
   2  15   9       56.63       23.91     31.06 o 
   3  15   9      489.83      489.96     38.36 o 
   4  15   9      463.40      454.82     38.65 o 
   5  15   9      982.90     1066.82     84.14 o 
   6  15   9      555.00      450.97     37.45 o 
   7  15   9      478.32      510.74     41.92 o 
   8  15   9       12.65       10.72     28.57 o 
   9  15   9      480.27      510.87     57.81 o 
  -5 -13  10      170.01      187.84     47.93 o 
  -4 -13  10       58.92       71.14     44.06 o 
  -3 -13  10        1.12       -6.45     42.12 o 
 -10 -12  10      773.01      749.89     42.80 o 
  -9 -12  10      144.57      123.30     30.41 o 
  -8 -12  10     1185.63     1443.63     73.93 o 
  -7 -12  10      599.09      597.48     56.74 o 
  -6 -12  10        4.68       -9.24     37.61 o 
  -5 -12  10      498.42      463.16     52.87 o 
  -4 -12  10      240.60      181.39     42.34 o 
  -3 -12  10      433.04      448.76     53.73 o 
  -2 -12  10        8.31       -5.59     41.05 o 
  -1 -12  10       24.18        8.38     38.26 o 
   0 -12  10      488.56      648.85     60.39 o 
 -11 -11  10     1562.05     1794.53     66.63 o 
 -10 -11  10      707.19      714.55     39.64 o 
  -9 -11  10      545.90      393.43     38.36 o 
  -8 -11  10      865.92      929.52     65.23 o 
  -7 -11  10       53.41       77.82     24.08 o 
  -6 -11  10      646.42      695.70     53.09 o 
  -5 -11  10      112.84      124.87     38.90 o 
  -4 -11  10      127.05      134.33     36.32 o 
  -3 -11  10       25.29       17.62     36.54 o 
  -2 -11  10      405.75      333.77     45.78 o 
  -1 -11  10       16.18       -5.80     32.67 o 
   0 -11  10        6.58       -9.67     37.40 o 
   1 -11  10       23.18       10.10     39.98 o 
 -12 -10  10      129.12       44.92     43.20 o 
 -11 -10  10     1616.92     1560.68     55.34 o 
 -10 -10  10       11.90        7.10     24.70 o 
  -9 -10  10     1838.26     1847.69     54.47 o 
  -8 -10  10       19.84       13.81     20.89 o 
  -7 -10  10      631.48      591.39     32.95 o 
  -6 -10  10     1298.69     1349.00     44.38 o 
  -5 -10  10        2.65       -6.26     20.01 o 
  -4 -10  10      747.73      775.87     49.86 o 
  -3 -10  10       10.53       13.76     32.45 o 
  -2 -10  10      311.98      352.69     42.34 o 
  -1 -10  10       18.11       20.85     33.74 o 
   0 -10  10     1300.11     1349.92     66.20 o 
   1 -10  10      155.32      138.19     35.03 o 
   2 -10  10       11.03       -7.09     36.32 o 
 -13  -9  10      364.76      318.08     54.16 o 
 -12  -9  10     1987.57     2277.74     95.21 o 
 -11  -9  10        0.14       -1.50     24.31 o 
 -10  -9  10     1063.05     1099.92     42.14 o 
  -9  -9  10      740.48      710.99     33.94 o 
  -8  -9  10       78.84       64.14     21.25 o 
  -7  -9  10     1333.41     1440.55     62.54 o 
  -6  -9  10      279.46      289.64     25.68 o 
  -5  -9  10      344.60      327.23     24.69 o 
  -4  -9  10     1584.30     1493.99     88.12 o 
  -3  -9  10      178.93      181.82     31.16 o 
  -2  -9  10      551.27      584.80     44.27 o 
  -1  -9  10       21.71       16.76     29.23 o 
   0  -9  10      458.67      473.04     40.19 o 
   1  -9  10      298.72      366.01     40.62 o 
   2  -9  10      119.12      101.23     34.60 o 
 -13  -8  10      247.25      248.45     46.64 o 
 -12  -8  10      568.93      748.36     59.32 o 
 -11  -8  10     2126.50     2351.89     89.41 o 
 -10  -8  10     2294.48     2457.46     82.21 o 
  -9  -8  10        4.45        7.84     18.91 o 
  -8  -8  10      428.40      504.08     28.40 o 
  -7  -8  10      922.91      973.01     35.36 o 
  -6  -8  10     1578.31     1553.29    114.77 o 
  -5  -8  10     1814.99     1854.60     47.10 o 
  -4  -8  10      177.49      206.89     49.97 o 
  -3  -8  10       54.28       26.54     17.22 o 
  -2  -8  10      349.68      298.53     33.74 o 
  -1  -8  10       62.43       58.46     24.72 o 
   0  -8  10      295.17      226.10     31.81 o 
   1  -8  10        6.06       -4.73     26.44 o 
   2  -8  10      925.05      946.73     49.00 o 
   3  -8  10      617.78      559.87     43.20 o 
   6  -8  10      533.36      554.50     51.37 o 
   7  -8  10      391.11      489.38     59.10 o 
 -10  -7  10      264.36      234.71     24.74 o 
  -9  -7  10      395.74      384.80     44.17 o 
  -8  -7  10     2037.58     2064.93     49.38 o 
  -7  -7  10       50.52       32.46     16.40 o 
  -6  -7  10     2273.80     2264.91     50.37 o 
  -5  -7  10     3217.43     3172.01     61.47 o 
  -4  -7  10       85.77      128.72     16.64 o 
  -3  -7  10        8.68       20.48     11.43 o 
  -2  -7  10       46.91       48.22     11.68 o 
  -1  -7  10      357.94      352.48     33.10 o 
   0  -7  10        8.13       12.90     24.07 o 
   1  -7  10     1971.24     2013.82     68.13 o 
   2  -7  10     1989.04     2096.56     70.06 o 
   3  -7  10       13.82       26.22     27.08 o 
   4  -7  10     3094.42     3174.40     90.48 o 
   7  -7  10      622.44      729.23     59.75 o 
   8  -7  10      171.34      136.48     50.08 o 
  -9  -6  10     3439.58     3520.85     92.42 o 
  -8  -6  10      211.26      223.28     19.98 o 
  -7  -6  10     1876.69     1847.74     43.14 o 
  -6  -6  10     1468.08     1444.30     29.86 o 
  -5  -6  10      354.85      380.45     16.35 o 
  -4  -6  10       32.20       34.62     10.44 o 
  -3  -6  10     2150.09     2228.25     39.30 o 
  -2  -6  10        9.29        9.17     10.63 o 
  -1  -6  10      101.04      110.50     14.19 o 
   0  -6  10      878.10      902.92     28.77 o 
   1  -6  10     1663.38     1630.61     58.24 o 
   2  -6  10      246.94      206.97     26.44 o 
   3  -6  10     1331.46     1363.46     54.59 o 
   4  -6  10     2233.99     2201.88     70.06 o 
   8  -6  10      854.92      934.91     66.20 o 
   9  -6  10       38.48       12.25     45.99 o 
 -10  -5  10     2483.47     2571.97     78.45 o 
  -9  -5  10      409.94      407.95     61.79 o 
  -8  -5  10      502.66      522.46     41.59 o 
  -7  -5  10     1189.87     1275.85     33.27 o 
  -6  -5  10     2219.83     2264.99     37.32 o 
  -5  -5  10     5039.11     4837.25     63.63 o 
  -4  -5  10      298.37      310.54     14.22 o 
  -3  -5  10       20.51       12.05      8.64 o 
  -2  -5  10      440.30      476.82     16.33 o 
  -1  -5  10      241.71      274.85     13.40 o 
   0  -5  10       53.59       55.90     10.08 o 
   1  -5  10     3735.84     3713.66    128.85 o 
   2  -5  10     1038.87     1058.71     45.13 o 
   3  -5  10     1234.04     1148.33     45.78 o 
   4  -5  10     1421.32     1431.38     53.52 o 
   5  -5  10      668.61      755.45     42.34 o 
   9  -5  10      193.62      124.65     45.56 o 
  10  -5  10      502.64      492.82     60.39 o 
 -12  -4  10      261.16      274.89     40.19 o 
 -11  -4  10     2083.40     2224.87     75.87 o 
 -10  -4  10     2134.67     2214.56     72.43 o 
  -9  -4  10      143.78      128.74     23.43 o 
  -8  -4  10     1495.89     1518.92     36.82 o 
  -7  -4  10        4.76        1.72     12.37 o 
  -6  -4  10      233.66      212.47     15.81 o 
  -5  -4  10     7918.21     7636.11    111.54 o 
  -4  -4  10    14302.93    14147.42    157.79 o 
  -3  -4  10     2512.12     2542.36     38.05 o 
  -2  -4  10       61.89       61.37      9.20 o 
  -1  -4  10      921.87      920.02     20.75 o 
   0  -4  10     3115.95     3048.80     48.00 o 
   1  -4  10      204.87      217.94     16.82 o 
   2  -4  10     5408.63     5535.49     87.23 o 
   3  -4  10     4309.55     4387.63    103.38 o 
   4  -4  10     3091.04     3092.73     81.03 o 
   5  -4  10     3750.52     3783.27     94.57 o 
   9  -4  10      427.09      367.73     48.14 o 
  10  -4  10      346.40      270.80     47.28 o 
 -14  -3  10     1224.33     1397.85     78.66 o 
 -13  -3  10     1087.95     1054.41     62.54 o 
 -12  -3  10      244.09      266.29     39.76 o 
 -11  -3  10     2293.69     2265.71     76.08 o 
 -10  -3  10       11.53        7.31     25.36 o 
  -9  -3  10     2212.53     2119.99     68.13 o 
  -8  -3  10     2434.63     2483.21     71.78 o 
  -7  -3  10     3659.21     3531.64     60.12 o 
  -6  -3  10     1943.59     1941.82     58.78 o 
  -5  -3  10     1050.72     1108.47     28.40 o 
  -4  -3  10     1468.42     1472.11     62.65 o 
  -3  -3  10      827.37      785.99     19.70 o 
  -2  -3  10     1825.59     1736.19     27.96 o 
  -1  -3  10     1577.81     1612.89     30.27 o 
   0  -3  10      657.87      682.29     31.48 o 
   1  -3  10     4237.73     4150.50     54.68 o 
   2  -3  10      901.03      865.28     19.62 o 
   3  -3  10      790.13      823.58     37.18 o 
   4  -3  10     1899.74     2113.54     61.47 o 
   5  -3  10     1416.97     1475.44     50.72 o 
   6  -3  10     7593.35     7839.28    163.77 o 
  10  -3  10      237.10      146.15     41.27 o 
  11  -3  10      111.36      125.30     45.56 o 
 -14  -2  10      718.04      828.31     64.69 o 
 -13  -2  10      201.59      127.45     41.27 o 
 -12  -2  10     1431.33     1470.28     66.41 o 
 -11  -2  10      693.30      723.64     47.93 o 
 -10  -2  10     1915.67     1993.83     68.78 o 
  -9  -2  10      895.47      895.58     44.49 o 
  -8  -2  10      175.31      135.62     24.50 o 
  -7  -2  10      103.74       82.74     12.78 o 
  -6  -2  10     1913.15     1703.00     35.31 o 
  -5  -2  10      681.77      837.05     24.07 o 
  -4  -2  10     6896.88     7136.02    103.25 o 
  -3  -2  10      124.58      101.97     13.86 o 
  -2  -2  10     2187.22     2297.69     32.99 o 
  -1  -2  10     7983.15     8423.07     96.14 o 
   0  -2  10     5490.84     5139.05     62.96 o 
   1  -2  10     5585.71     5332.49     64.27 o 
   2  -2  10      425.54      474.45     13.82 o 
   3  -2  10    10843.57    10861.83    123.22 o 
   4  -2  10      407.91      408.04     17.29 o 
   5  -2  10     2909.11     3003.53     76.73 o 
   6  -2  10     1425.30     1490.27     50.72 o 
  10  -2  10     1995.04     2159.97     84.25 o 
  11  -2  10      147.46      100.58     39.33 o 
  12  -2  10        9.97       27.08     45.35 o 
 -14  -1  10        2.21        9.03     40.62 o 
 -13  -1  10     1157.73     1131.99     66.20 o 
 -12  -1  10     1909.87     1965.14     57.19 o 
 -11  -1  10      784.33      760.71     36.52 o 
 -10  -1  10     6909.02     6941.47    115.67 o 
  -9  -1  10      336.93      350.05     23.45 o 
  -8  -1  10     3345.85     3272.04     79.84 o 
  -7  -1  10      324.89      305.43     53.84 o 
  -6  -1  10     1412.86     1293.63     24.85 o 
  -5  -1  10      330.46      453.63     14.96 o 
  -4  -1  10     4806.54     4665.46    113.05 o 
  -3  -1  10      744.23      645.09     33.96 o 
  -2  -1  10      349.56      383.54     15.63 o 
  -1  -1  10      540.08      585.97     17.66 o 
   0  -1  10    12460.32    13075.99    176.89 o 
   1  -1  10      454.78      388.08     16.71 o 
   2  -1  10     1383.60     1258.75     20.99 o 
   3  -1  10     5900.17     5608.79     86.67 o 
   4  -1  10     2033.47     2035.50     47.57 o 
   5  -1  10     9610.81     9702.33    156.03 o 
   6  -1  10       45.51       32.45     18.48 o 
   7  -1  10     7849.68     8271.91    170.86 o 
  11  -1  10        2.25       -1.72     37.18 o 
  12  -1  10      230.76      220.94     48.36 o 
 -14   0  10      736.05      694.20     59.96 o 
 -13   0  10      817.29      883.01     45.47 o 
 -12   0  10        6.37       12.54     22.63 o 
 -11   0  10     4427.42     4313.33     86.50 o 
 -10   0  10     2195.19     2207.72     85.65 o 
  -9   0  10      353.91      328.56     38.26 o 
  -8   0  10     2369.56     2377.46     52.20 o 
  -7   0  10      712.89      738.11     26.96 o 
  -6   0  10     4480.09     4484.56     57.96 o 
  -5   0  10     1012.09     1023.65     20.98 o 
  -4   0  10     6928.30     6544.86     77.49 o 
  -3   0  10     4678.09     4865.31     59.39 o 
  -2   0  10      445.64      424.17     11.89 o 
  -1   0  10    13859.85    13310.48    178.78 o 
   0   0  10     3830.28     3652.60     58.42 o 
   1   0  10     8438.06     7690.92    184.40 o 
   2   0  10    11433.10    11224.16    154.31 o 
   3   0  10     5022.05     4943.32     59.88 o 
   4   0  10     4982.98     5041.69     74.77 o 
   5   0  10      250.79      255.82     14.44 o 
   6   0  10     1765.83     1784.06     47.28 o 
   7   0  10     3400.54     3397.33     59.80 o 
   8   0  10        0.87       -9.89     21.28 o 
  11   0  10      352.94      317.22     40.84 o 
  12   0  10      698.11      635.31     56.09 o 
  13   0  10        6.12       20.42     40.41 o 
 -13   1  10        7.25        7.48     26.48 o 
 -12   1  10     1214.17     1225.36     55.45 o 
 -11   1  10     1949.59     1926.72     64.48 o 
 -10   1  10     1122.82     1164.55     41.24 o 
  -9   1  10     5594.72     5771.04    156.68 o 
  -8   1  10      168.94      150.27     18.00 o 
  -7   1  10       53.04       63.56     14.57 o 
  -6   1  10       87.31       82.59     17.52 o 
  -5   1  10      152.21      178.54     10.37 o 
  -4   1  10      999.61     1104.06     32.83 o 
  -3   1  10     1314.69     1134.70     24.44 o 
  -2   1  10     7525.26     7955.18     90.60 o 
  -1   1  10     7099.41     7390.70     84.03 o 
   0   1  10      162.55       84.26      5.55 o 
   1   1  10     5614.98     5868.56    102.41 o 
   2   1  10      318.22      332.59     34.49 o 
   3   1  10    20901.69    20641.89    271.56 o 
   4   1  10    32458.78    33196.70    428.62 o 
   5   1  10     7133.49     7167.43    147.22 o 
   6   1  10     6476.13     6618.95    138.84 o 
   7   1  10      649.74      642.40     33.31 o 
   8   1  10      121.48       85.11     21.71 o 
  11   1  10      708.42      669.27     47.07 o 
  12   1  10        3.22      -12.25     35.03 o 
  13   1  10       21.15       47.07     37.61 o 
 -13   2  10      437.05      478.43     39.04 o 
 -12   2  10     1035.86      974.21     44.83 o 
 -11   2  10        1.96        6.40     22.61 o 
 -10   2  10     1022.93     1004.19     39.12 o 
  -9   2  10     2579.64     2526.58     83.39 o 
  -8   2  10       14.95       22.67     17.84 o 
  -7   2  10     3323.40     3341.97     64.28 o 
  -6   2  10      516.08      497.34     21.73 o 
  -5   2  10      413.00      457.44     19.75 o 
  -4   2  10     9844.28     9916.57    112.70 o 
  -3   2  10     2399.99     2400.05     34.36 o 
  -2   2  10    13488.29    12961.98    142.34 o 
  -1   2  10        2.65        5.37      5.47 o 
   0   2  10    12573.78    12132.88    132.79 o 
   1   2  10     1847.22     1908.63     26.93 o 
   2   2  10    36373.93    36128.99    708.03 o 
   3   2  10     1376.00     1281.04     32.19 o 
   4   2  10     1245.37     1337.79     30.37 o 
   5   2  10     1650.56     1589.88     34.50 o 
   6   2  10      625.60      541.39     30.30 o 
   7   2  10     1098.31     1087.50     41.48 o 
   8   2  10     2044.37     2147.29     63.19 o 
   9   2  10      374.24      372.67     30.73 o 
  12   2  10      747.84      818.42     52.01 o 
  13   2  10        0.59       -4.51     38.26 o 
  14   2  10        1.28       -4.51     43.20 o 
 -12   3  10       74.55       75.01     40.30 o 
 -11   3  10     1441.15     1380.59     57.17 o 
 -10   3  10      490.05      433.85     46.64 o 
  -9   3  10        4.25        9.95     18.67 o 
  -8   3  10     1075.30     1014.69     35.79 o 
  -7   3  10     1605.39     1587.79     42.23 o 
  -6   3  10       52.16       32.70     13.43 o 
  -5   3  10      884.83      828.18     26.88 o 
  -4   3  10      535.12      534.15     17.04 o 
  -3   3  10      601.62      538.17     17.93 o 
  -2   3  10     2252.96     2286.75     33.02 o 
  -1   3  10     3933.81     4087.15     51.06 o 
   0   3  10     1922.68     1839.00     33.26 o 
   1   3  10      409.67      523.19     15.96 o 
   2   3  10    22026.16    21409.63    281.15 o 
   3   3  10     2655.74     2553.23     66.30 o 
   4   3  10    46020.01    47654.59    614.15 o 
   5   3  10      239.88      239.64     19.77 o 
   8   3  10     1184.25     1029.26     41.91 o 
   9   3  10      105.82      118.85     23.21 o 
  12   3  10      150.26      113.69     35.25 o 
  13   3  10      172.80      107.46     38.47 o 
  14   3  10       64.45       65.55     42.77 o 
 -12   4  10      201.28      186.48     32.43 o 
 -11   4  10      261.51      225.64     31.20 o 
 -10   4  10       37.35       43.16     23.81 o 
  -9   4  10     2257.55     2377.84     68.02 o 
  -8   4  10     3277.27     3094.33     66.62 o 
  -7   4  10     1814.74     1684.38     44.45 o 
  -6   4  10      518.40      507.94     40.51 o 
  -5   4  10      999.44      941.23     30.03 o 
  -4   4  10     1100.18     1091.38     40.73 o 
  -3   4  10      185.04      227.31     11.09 o 
  -2   4  10     7018.14     6999.87    102.88 o 
  -1   4  10    12667.34    12550.27    171.72 o 
   0   4  10      308.54      379.53     21.49 o 
   1   4  10      237.71      248.38     53.52 o 
   2   4  10     1508.86     1541.03     30.82 o 
   3   4  10     2457.69     2399.35     41.86 o 
   4   4  10    23931.21    24610.88    323.45 o 
   5   4  10      521.82      583.20     20.14 o 
   6   4  10     5880.75     5747.44    124.01 o 
  12   4  10      155.05      123.15     33.53 o 
  13   4  10      168.77      169.36     37.83 o 
  14   4  10        0.46      -10.75     38.69 o 
 -11   5  10        9.80      -12.06     26.42 o 
 -10   5  10      113.18      110.52     25.33 o 
  -9   5  10        1.21       -1.16     21.12 o 
  -8   5  10      124.10      121.76     22.76 o 
  -7   5  10      374.64      420.76     25.26 o 
  -6   5  10      680.57      637.04     28.21 o 
  -5   5  10       31.70       21.10     14.62 o 
  -4   5  10     2443.69     2367.14     48.61 o 
  -3   5  10     1847.91     1920.10     41.15 o 
  -2   5  10     7119.41     7121.14    183.97 o 
  -1   5  10     3219.73     3342.60     58.46 o 
   0   5  10      330.99      267.41     26.11 o 
   1   5  10    24392.17    24175.54    318.30 o 
   2   5  10     2255.88     2144.85     39.65 o 
   3   5  10    21585.85    22120.11    292.48 o 
   4   5  10     2790.59     2672.54     48.25 o 
   5   5  10     1949.92     1948.48     65.87 o 
   6   5  10      759.61      792.20     35.89 o 
   7   5  10      255.19      281.76     24.72 o 
  11   5  10      171.11      152.81     29.66 o 
  12   5  10       25.26       18.70     29.23 o 
 -11   6  10       53.59       68.57     31.08 o 
 -10   6  10      640.18      701.29     39.66 o 
  -9   6  10      635.17      599.34     70.82 o 
  -8   6  10      654.51      639.98     33.03 o 
  -7   6  10      687.29      719.58     74.04 o 
  -6   6  10      103.19       98.43     19.58 o 
  -5   6  10      237.05      267.17     20.24 o 
  -4   6  10      891.09      969.79     31.52 o 
  -3   6  10     3442.13     3455.47     98.00 o 
  -2   6  10      283.70      275.54     37.18 o 
  -1   6  10     3559.90     3743.04     63.47 o 
   0   6  10     1075.55     1071.55     27.41 o 
   1   6  10     2429.82     2595.74     87.15 o 
   2   6  10     3254.16     3215.51     61.47 o 
   3   6  10    12304.52    12814.86    176.08 o 
   4   6  10     1554.16     1629.59     34.22 o 
   5   6  10     3857.37     3893.70    113.91 o 
   6   6  10     2185.50     2050.57     61.68 o 
   7   6  10     4384.17     4490.58    107.89 o 
   8   6  10      636.23      656.80     38.26 o 
   9   6  10       88.32      129.17     26.22 o 
 -10   7  10       72.14       68.37     31.94 o 
  -9   7  10       36.42       51.58     27.97 o 
  -8   7  10      263.17      272.74     29.51 o 
  -7   7  10       39.98       33.48     20.50 o 
  -6   7  10       62.24       33.53     18.83 o 
  -5   7  10     1085.35     1050.01     67.92 o 
  -4   7  10      565.76      594.43     38.36 o 
  -3   7  10        0.55       -2.28     14.01 o 
  -2   7  10     3631.59     3602.70     65.16 o 
  -1   7  10    14479.33    14773.37    205.22 o 
   0   7  10     7934.75     7779.31    115.38 o 
   1   7  10     4014.69     3924.84     65.08 o 
   2   7  10      770.31      842.31     24.59 o 
   3   7  10     1080.94     1118.06     45.99 o 
   4   7  10      309.48      349.47     29.12 o 
   5   7  10     2081.94     1988.03     61.47 o 
   6   7  10      653.15      645.84     36.32 o 
   7   7  10     1709.18     1568.29     56.31 o 
   8   7  10     1737.05     1723.03     61.47 o 
   9   7  10      400.80      419.96     35.46 o 
  10   7  10       71.63       63.83     27.08 o 
  11   7  10      432.05      422.32     40.62 o 
  12   7  10        3.82       -6.23     30.30 o 
  -9   8  10        4.59        3.49     29.88 o 
  -8   8  10       78.70       77.70     27.28 o 
  -7   8  10      274.32      274.14     29.96 o 
  -6   8  10       73.25       57.02     27.30 o 
  -5   8  10      367.46      384.98     27.49 o 
  -4   8  10     1079.18     1081.80     39.01 o 
  -3   8  10      103.49      122.95     18.79 o 
  -2   8  10     2685.56     2749.84     56.11 o 
  -1   8  10        9.79        5.32     13.57 o 
   0   8  10     1810.36     1768.89     39.81 o 
   1   8  10     4544.79     4547.32     77.18 o 
   2   8  10     1103.72     1091.43     42.55 o 
   3   8  10     3698.49     3913.60     78.45 o 
   4   8  10     1554.88     1513.52     38.31 o 
   5   8  10       80.15      103.59     22.78 o 
   6   8  10     1962.23     1939.24     64.48 o 
   7   8  10        2.79       19.77     21.71 o 
   8   8  10      920.73      934.91     46.21 o 
   9   8  10       61.50       41.91     25.58 o 
  10   8  10      296.25      274.89     35.89 o 
  11   8  10       74.06       88.98     32.88 o 
  12   8  10      122.06      125.51     35.03 o 
  13   8  10      109.90       75.22     37.61 o 
  14   8  10        3.79       -2.36     37.83 o 
  -8   9  10       80.47       54.31     31.16 o 
  -7   9  10      338.57      338.42     33.94 o 
  -6   9  10       43.50       17.01     24.42 o 
  -5   9  10      951.62      978.57     40.65 o 
  -4   9  10      181.00      162.29     40.30 o 
  -3   9  10      200.91      180.07     21.89 o 
  -2   9  10     1672.11     1783.42     69.42 o 
  -1   9  10     1374.75     1244.61     56.52 o 
   0   9  10     7149.18     7258.86    146.15 o 
   1   9  10      862.13      815.96     43.84 o 
   2   9  10     1288.62     1273.38     68.56 o 
   3   9  10     2960.60     2987.43     59.81 o 
   4   9  10     1732.71     1700.26     42.63 o 
   5   9  10     1566.79     1580.95     41.44 o 
   6   9  10      651.00      665.24     50.51 o 
   7   9  10     1145.56     1187.23     53.73 o 
   8   9  10      542.67      606.94     40.41 o 
   9   9  10      203.88      254.68     32.45 o 
  10   9  10      981.40      962.64     56.31 o 
  11   9  10       61.22       62.33     33.74 o 
  12   9  10      741.42      753.73     55.45 o 
  13   9  10       71.36      100.15     39.76 o 
  14   9  10        5.92       14.61     40.62 o 
  -7  10  10       59.12       57.11     38.15 o 
  -6  10  10      355.26      380.20     53.73 o 
  -5  10  10      545.39      597.27     56.09 o 
  -4  10  10       79.27       82.32     37.61 o 
  -3  10  10       53.19      103.81     35.68 o 
  -2  10  10        8.36       15.69     30.52 o 
  -1  10  10     2308.52     2522.66     69.42 o 
   0  10  10     3537.05     3626.77     70.28 o 
   1  10  10      487.11      569.60     27.01 o 
   2  10  10     1680.40     1670.33     43.98 o 
   3  10  10      126.92      112.54     19.45 o 
   4  10  10      185.91      152.38     19.13 o 
   5  10  10     1177.95     1142.29     36.81 o 
   6  10  10       36.43       16.13     28.58 o 
   7  10  10      211.22      204.31     22.13 o 
   8  10  10      558.28      443.36     47.61 o 
   9  10  10      164.24      183.76     34.17 o 
  10  10  10       44.29       65.34     30.52 o 
  11  10  10       16.23       23.86     34.82 o 
  12  10  10      846.29      925.67     61.68 o 
  13  10  10      299.23      346.02     51.37 o 
  14  10  10       20.39       -7.31     44.49 o 
  -6  11  10       87.07      126.59     51.37 o 
  -5  11  10       33.04       42.77     44.92 o 
  -4  11  10      594.71      609.30     58.24 o 
  -3  11  10      753.97      919.22     63.19 o 
  -2  11  10      764.44      778.23     54.59 o 
  -1  11  10      482.03      534.51     49.22 o 
   0  11  10      850.76      876.72     46.21 o 
   1  11  10      123.41      109.74     22.00 o 
   2  11  10      372.64      355.09     25.99 o 
   3  11  10       94.65       93.52     20.36 o 
   4  11  10     2892.92     3034.60    130.35 o 
   5  11  10       35.72       20.94     19.64 o 
   6  11  10     1012.57     1014.36     38.34 o 
   7  11  10      101.51       88.65     20.03 o 
   8  11  10      298.46      299.23     26.70 o 
   9  11  10      303.14      342.78     28.75 o 
  10  11  10      383.35      369.67     44.49 o 
  11  11  10       24.91       36.97     37.40 o 
  12  11  10       98.17      126.59     44.27 o 
  13  11  10        6.36       -8.60     42.98 o 
  -5  12  10      556.23      597.27     66.63 o 
  -4  12  10      215.96      254.68     49.86 o 
  -3  12  10        0.26        9.46     37.61 o 
  -2  12  10      377.92      453.49     53.52 o 
   0  12  10     1968.79     2044.98     87.04 o 
   1  12  10      815.73      880.45     61.58 o 
   2  12  10     2139.62     2178.22     57.19 o 
   3  12  10       91.98       80.07     23.31 o 
   4  12  10      313.97      242.19     29.12 o 
   5  12  10     1626.88     1681.31     79.09 o 
   6  12  10      711.66      697.97     35.14 o 
   7  12  10       24.58       14.84     20.44 o 
   8  12  10       14.50       12.14     21.57 o 
   9  12  10      301.00      302.87     34.71 o 
  10  12  10      127.87      126.42     27.25 o 
  11  12  10       32.61       32.88     40.62 o 
  12  12  10      666.33      556.22     58.67 o 
  13  12  10       23.30       19.13     46.42 o 
  -3  13  10      592.98      751.58     70.06 o 
  -2  13  10       74.23       45.99     41.69 o 
  -1  13  10        9.91        1.07     36.97 o 
   0  13  10      273.74      268.87     48.79 o 
   1  13  10      587.58      560.07     35.54 o 
   2  13  10      900.77      977.36     43.60 o 
   3  13  10      211.20      273.40     36.86 o 
   4  13  10     1408.03     1442.16     79.84 o 
   5  13  10      755.71      681.53     35.84 o 
   6  13  10        1.85       -5.42     23.77 o 
   7  13  10      812.75      737.57     43.63 o 
   8  13  10       26.39       17.30     25.33 o 
   9  13  10      162.62      180.39     54.27 o 
  10  13  10      143.13      133.67     30.46 o 
  11  13  10       14.27       49.65     39.98 o 
  12  13  10       59.02       85.54     47.50 o 
  -1  14  10     1329.84     1568.72     91.77 o 
   0  14  10       81.75       68.78     42.98 o 
   1  14  10      169.82      144.64     47.71 o 
   2  14  10       30.69       30.50     29.54 o 
   3  14  10       30.93       45.11     28.56 o 
   4  14  10      833.54      872.23     46.75 o 
   5  14  10       55.99       49.28     25.76 o 
   6  14  10      451.25      447.30     44.38 o 
   7  14  10      558.30      511.03     39.24 o 
   8  14  10        0.44        0.79     26.95 o 
   9  14  10      336.25      313.98     34.24 o 
  10  14  10      181.16      149.50     31.15 o 
  11  14  10       56.13       39.98     46.21 o 
   2  15  10        4.10       16.42     33.02 o 
   3  15  10      660.02      655.16     56.42 o 
   4  15  10        2.16        2.30     29.19 o 
   5  15  10      249.10      235.82     34.00 o 
   6  15  10      379.67      391.32     36.62 o 
   7  15  10      130.29       97.80     34.04 o 
   8  15  10      273.38      219.31     35.39 o 
  -9 -12  11       46.78       32.24     40.41 o 
  -8 -12  11       11.18       40.62     39.33 o 
  -7 -12  11       45.05       29.87     38.26 o 
  -6 -12  11      221.78      182.47     45.99 o 
  -5 -12  11      456.10      517.53     52.66 o 
  -4 -12  11      377.72      521.40     57.38 o 
  -3 -12  11      680.67      817.56     64.05 o 
  -2 -12  11       86.07       29.23     40.41 o 
  -1 -12  11      802.96      666.90     61.90 o 
   0 -12  11       41.91        9.24     47.50 o 
 -11 -11  11       12.87        4.37     29.88 o 
 -10 -11  11      456.19      497.13     38.04 o 
  -9 -11  11      374.85      316.15     48.57 o 
  -8 -11  11       86.81       42.77     35.46 o 
  -7 -11  11      347.53      434.57     49.22 o 
  -6 -11  11       44.54        4.73     36.32 o 
  -5 -11  11      244.11      218.58     43.84 o 
  -4 -11  11      500.50      529.78     49.65 o 
  -3 -11  11      143.80      107.25     36.97 o 
  -2 -11  11      832.67      901.81     61.68 o 
  -1 -11  11      263.89      231.04     42.12 o 
   0 -11  11      125.93      114.77     44.27 o 
   1 -11  11      438.60      456.28     54.38 o 
 -12 -10  11       43.78       52.66     44.70 o 
 -11 -10  11       31.02       12.74     28.86 o 
 -10 -10  11       16.57        6.74     25.95 o 
  -9 -10  11      100.48      126.10     27.02 o 
  -8 -10  11       12.53        6.00     22.92 o 
  -7 -10  11      277.19      181.61     38.04 o 
  -6 -10  11        0.38       -2.15     31.59 o 
  -5 -10  11      984.24      964.14     56.95 o 
  -4 -10  11      179.00      198.59     39.55 o 
  -3 -10  11      402.55      399.32     44.92 o 
  -2 -10  11     1215.30     1163.16     64.05 o 
  -1 -10  11      191.79      146.79     39.12 o 
   0 -10  11     1262.88     1369.70     68.99 o 
   1 -10  11       32.76       43.20     33.74 o 
   2 -10  11       18.52      -10.53     38.90 o 
 -12  -9  11      117.47      197.51     46.64 o 
 -11  -9  11        5.74        7.74     36.54 o 
 -10  -9  11      591.94      682.86     44.81 o 
  -9  -9  11      404.07      416.37     30.46 o 
  -8  -9  11      524.24      505.54     30.92 o 
  -7  -9  11      132.20      102.22     38.79 o 
  -6  -9  11        5.46       -2.22     18.31 o 
  -5  -9  11      577.25      457.78     39.76 o 
  -4  -9  11       19.89       10.96     25.36 o 
  -3  -9  11      713.51      778.02     48.57 o 
  -2  -9  11       99.56      100.58     30.09 o 
  -1  -9  11     1757.32     1949.56     75.44 o 
   0  -9  11     2293.58     2277.96     79.52 o 
   1  -9  11       30.97       27.72     33.10 o 
   2  -9  11     1913.46     2187.91     81.46 o 
 -13  -8  11       93.26      132.18     47.28 o 
 -12  -8  11       17.14       -2.58     38.04 o 
 -11  -8  11       27.17        8.17     34.17 o 
 -10  -8  11       71.28       51.45     22.72 o 
  -9  -8  11      731.07      705.25     41.91 o 
  -8  -8  11     1358.53     1315.78     55.13 o 
  -7  -8  11      177.07      155.90     20.74 o 
  -6  -8  11      924.37      933.19     35.15 o 
  -5  -8  11      123.78      115.92     20.50 o 
  -4  -8  11     1488.58     1397.21     57.60 o 
  -3  -8  11       14.66        5.59     23.43 o 
  -2  -8  11     1712.51     1709.06     66.41 o 
  -1  -8  11      514.00      503.35     38.26 o 
   0  -8  11       29.99       10.10     27.08 o 
   1  -8  11     1198.08     1245.90     59.10 o 
   2  -8  11     1929.68     2070.77     74.58 o 
   3  -8  11      328.86      321.95     39.12 o 
   7  -8  11       10.33       20.20     49.00 o 
 -11  -7  11        3.63        0.43     32.67 o 
 -10  -7  11     1213.29     1283.72     42.59 o 
  -9  -7  11       21.10        4.11     18.45 o 
  -8  -7  11      368.85      338.61     24.54 o 
  -7  -7  11      148.53      168.90     19.29 o 
  -6  -7  11      644.72      676.95     97.79 o 
  -5  -7  11      962.73      952.30     55.13 o 
  -4  -7  11      670.12      648.81     41.48 o 
  -3  -7  11        1.28       15.90     19.77 o 
  -2  -7  11      122.27       99.98     17.71 o 
  -1  -7  11       63.23       44.90     17.06 o 
   0  -7  11     3656.80     3654.10     99.72 o 
   1  -7  11     1215.34     1283.51     56.74 o 
   2  -7  11      591.85      606.29     42.34 o 
   3  -7  11      161.92      140.99     31.38 o 
   4  -7  11      544.44      518.61     42.77 o 
   8  -7  11        0.86       -9.03     42.34 o 
  -9  -6  11        1.95      -12.25     23.00 o 
  -8  -6  11      855.11      816.81     31.37 o 
  -7  -6  11      571.64      555.39     25.48 o 
  -6  -6  11     1719.37     1737.13     62.84 o 
  -5  -6  11     1443.20     1483.65     30.23 o 
  -4  -6  11      109.42      141.44     13.27 o 
  -3  -6  11       88.00       80.06     11.42 o 
  -2  -6  11      900.80     1001.66     76.83 o 
  -1  -6  11      278.19      279.91     25.68 o 
   0  -6  11     2496.64     2520.88     51.56 o 
   1  -6  11     2815.11     2963.99     84.25 o 
   2  -6  11     4952.82     4905.16    119.28 o 
   3  -6  11     4835.41     4736.88    116.70 o 
   4  -6  11     1272.98     1298.77     56.09 o 
   8  -6  11        8.25        9.24     38.69 o 
   9  -6  11       52.55       23.64     49.00 o 
 -10  -5  11      318.27      446.18     37.83 o 
  -9  -5  11       39.19       12.68     23.64 o 
  -8  -5  11      674.40      681.91     27.50 o 
  -7  -5  11      908.26      917.64     29.25 o 
  -6  -5  11     8916.26     8547.61    103.06 o 
  -5  -5  11      206.11      199.05     13.13 o 
  -4  -5  11     4758.15     4905.26     64.58 o 
  -3  -5  11     3122.14     3139.96     46.16 o 
  -2  -5  11       49.84       57.88     10.47 o 
  -1  -5  11     4772.35     4585.16    108.54 o 
   0  -5  11      449.80      522.03     52.66 o 
   1  -5  11     3744.35     3910.36    215.24 o 
   2  -5  11     2845.66     2892.20     79.74 o 
   3  -5  11      849.50      917.93     45.35 o 
   4  -5  11     4266.50     4280.60    106.60 o 
   5  -5  11      624.96      667.12     40.84 o 
   9  -5  11        7.37        1.07     42.12 o 
 -12  -4  11       64.39       46.64     35.25 o 
 -11  -4  11      484.18      497.76     42.34 o 
 -10  -4  11        2.36       11.18     23.43 o 
  -9  -4  11      405.67      400.18     34.17 o 
  -8  -4  11      357.14      392.22     44.81 o 
  -7  -4  11      770.79      734.64     26.27 o 
  -6  -4  11     1318.32     1264.90     32.99 o 
  -5  -4  11     1923.72     1876.79     38.68 o 
  -4  -4  11     5042.28     5091.78     65.30 o 
  -3  -4  11      188.84      201.63     11.83 o 
  -2  -4  11       90.38      112.75     19.53 o 
  -1  -4  11     1764.97     1804.10     50.06 o 
   0  -4  11     1406.04     1390.89     33.81 o 
   1  -4  11    10524.81    10471.69    184.08 o 
   2  -4  11     1980.52     1981.78     43.08 o 
   3  -4  11     4326.05     4338.41    104.67 o 
   4  -4  11       13.70       26.22     21.71 o 
   5  -4  11       68.72       79.95     25.36 o 
  10  -4  11      179.75      206.97     50.29 o 
 -14  -3  11       13.03       -8.17     44.27 o 
 -13  -3  11      385.71      411.15     49.43 o 
 -12  -3  11        0.59        9.46     30.30 o 
 -11  -3  11       22.98       26.87     27.30 o 
 -10  -3  11      729.02      714.62     45.13 o 
  -9  -3  11      460.00      483.14     36.75 o 
  -8  -3  11        3.96      -16.33     20.20 o 
  -7  -3  11     1233.42     1278.62     42.45 o 
  -6  -3  11     1731.53     1640.20     36.90 o 
  -5  -3  11     5464.47     5474.33     84.72 o 
  -4  -3  11     1250.74     1229.12     30.77 o 
  -3  -3  11     1716.84     1730.38     28.88 o 
  -2  -3  11     5023.93     4975.52     73.27 o 
  -1  -3  11     5015.19     5218.30     64.74 o 
   0  -3  11      198.76      179.95     14.58 o 
   1  -3  11      160.50      162.92     14.53 o 
   2  -3  11       71.61       75.80     18.27 o 
   3  -3  11     2136.29     2102.76     68.02 o 
   4  -3  11      326.15      337.64     26.87 o 
   5  -3  11     2353.94     2528.34     71.57 o 
   6  -3  11      632.98      621.12     37.40 o 
  10  -3  11      343.59      300.68     44.06 o 
  11  -3  11      381.73      338.07     50.08 o 
 -14  -2  11       54.90       74.15     47.50 o 
 -13  -2  11      177.02      221.58     44.70 o 
 -12  -2  11       77.32       82.32     36.54 o 
 -11  -2  11      498.82      545.26     42.77 o 
 -10  -2  11      349.67      316.79     36.32 o 
  -9  -2  11       80.19       83.39     26.22 o 
  -8  -2  11       56.74       49.65     23.21 o 
  -7  -2  11      170.97      161.74     19.13 o 
  -6  -2  11     1119.74     1270.67     31.24 o 
  -5  -2  11     1958.85     2085.02     40.98 o 
  -4  -2  11     2455.36     2505.78     46.18 o 
  -3  -2  11    18255.55    17916.91    238.89 o 
  -2  -2  11    15673.09    15415.86    225.92 o 
  -1  -2  11    10482.28    10173.07    130.84 o 
   0  -2  11     3441.49     3185.24     53.98 o 
   1  -2  11    14456.45    14183.51    321.31 o 
   2  -2  11      918.85      972.50     27.66 o 
   3  -2  11        3.94       -5.41     11.32 o 
   4  -2  11       14.49       19.99     18.05 o 
   5  -2  11      197.32      142.28     23.00 o 
   6  -2  11      805.04      879.03     41.48 o 
  11  -2  11       11.55       13.97     41.91 o 
 -14  -1  11        6.79       17.62     41.05 o 
 -13  -1  11      281.69      204.82     46.85 o 
 -12  -1  11      154.53       94.07     25.07 o 
 -11  -1  11       79.67       84.76     23.28 o 
 -10  -1  11      556.60      602.78     30.89 o 
  -9  -1  11      370.17      417.54     37.40 o 
  -8  -1  11      106.05      121.24     18.16 o 
  -7  -1  11      560.78      559.11     29.44 o 
  -6  -1  11      747.46      655.34     18.63 o 
  -5  -1  11      611.61      564.22     16.80 o 
  -4  -1  11    15642.43    16657.63    241.89 o 
  -3  -1  11     1184.04     1211.71     28.69 o 
  -2  -1  11    14146.88    13273.71    180.23 o 
  -1  -1  11     4583.33     4503.85     55.20 o 
   0  -1  11       19.54      160.93     98.33 o 
   1  -1  11    11487.85    11427.83    158.35 o 
   2  -1  11     7858.88     7938.12    115.42 o 
   3  -1  11     7781.31     7864.53    280.26 o 
   4  -1  11      839.44      867.77     30.95 o 
   5  -1  11     3078.98     3012.13     77.59 o 
   6  -1  11     1364.05     1413.11     49.86 o 
   7  -1  11      244.01      243.94     27.30 o 
  11  -1  11     1541.92     1675.10     76.73 o 
  12  -1  11        0.53       -4.30     39.33 o 
 -13   0  11      263.32      239.02     34.65 o 
 -12   0  11      638.44      631.76     38.22 o 
 -11   0  11      157.24      133.01     24.90 o 
 -10   0  11        2.36       -0.13     18.75 o 
  -9   0  11       10.36       10.58     16.11 o 
  -8   0  11        2.12        1.72     15.65 o 
  -7   0  11     2214.39     2347.92     49.54 o 
  -6   0  11      146.22      166.20     14.71 o 
  -5   0  11      329.51      266.66     15.52 o 
  -4   0  11     4112.36     3802.85     50.09 o 
  -3   0  11      151.39      172.67      9.62 o 
  -2   0  11    32910.14    31868.67    336.30 o 
  -1   0  11      875.41      745.86     28.91 o 
   0   0  11    28974.75    27672.43    547.51 o 
   1   0  11       38.25       48.53     10.21 o 
   2   0  11       40.33       82.58     11.18 o 
   3   0  11      228.00      176.31     13.81 o 
   4   0  11     1484.82     1551.04     35.28 o 
   5   0  11       41.91       36.75     18.05 o 
   6   0  11     1288.10     1191.31     44.92 o 
   7   0  11        1.35       -5.16     19.34 o 
   8   0  11      293.30      325.39     29.66 o 
  12   0  11      515.28      577.50     55.88 o 
  13   0  11     1681.92     1857.79     90.91 o 
 -13   1  11       68.62       83.70     29.33 o 
 -12   1  11      320.45      340.62     34.18 o 
 -11   1  11       23.68        9.32     21.12 o 
 -10   1  11      785.73      834.07     56.74 o 
  -9   1  11      979.72      907.85     62.86 o 
  -8   1  11     1317.39     1294.39     45.56 o 
  -7   1  11      208.53      193.24     18.61 o 
  -6   1  11        8.17       -1.14     11.76 o 
  -5   1  11     1426.26     1453.35     26.56 o 
  -4   1  11      606.51      505.18     15.06 o 
  -3   1  11     5520.71     5246.38     64.31 o 
  -2   1  11     3596.36     3534.70     45.63 o 
  -1   1  11        1.60       11.69      5.73 o 
   0   1  11    22180.42    21684.91    463.05 o 
   1   1  11      450.98      549.62     19.00 o 
   2   1  11    18073.55    17724.11    236.00 o 
   3   1  11      366.00      388.53     12.37 o 
   4   1  11      498.92      444.69     53.19 o 
   5   1  11     3478.88     3633.78     62.57 o 
   6   1  11     2920.03     2897.15     74.15 o 
   7   1  11      106.04      104.02     21.06 o 
   8   1  11      333.40      325.18     29.01 o 
  12   1  11     1129.52     1267.82     70.28 o 
  13   1  11      248.82      244.15     44.70 o 
 -13   2  11       75.30       54.65     31.39 o 
 -12   2  11      182.19      115.69     64.37 o 
 -11   2  11      100.75       78.60     26.27 o 
 -10   2  11       92.34       47.08     21.04 o 
  -9   2  11      362.19      356.28     27.40 o 
  -8   2  11     1097.70     1145.90     37.30 o 
  -7   2  11      185.27      197.66     18.90 o 
  -6   2  11     1338.27     1365.10     49.86 o 
  -5   2  11     1089.17     1099.21     30.54 o 
  -4   2  11     7734.04     7839.07     92.13 o 
  -3   2  11    22612.85    23729.37    270.50 o 
  -2   2  11     8056.16     7692.57     89.02 o 
  -1   2  11     2512.77     2356.68     33.24 o 
   0   2  11      530.12      526.41     14.15 o 
   1   2  11     3192.50     3116.37     40.14 o 
   2   2  11    22835.90    22865.46    243.86 o 
   3   2  11        0.11       -2.82      6.29 o 
   4   2  11     1252.08     1232.71     22.58 o 
   5   2  11     1567.36     1514.34     34.86 o 
   6   2  11       22.55       24.93     15.47 o 
   7   2  11      270.23      262.85     25.36 o 
   8   2  11      445.77      452.63     32.24 o 
   9   2  11      515.52      539.24     36.11 o 
  12   2  11      485.18      554.07     49.43 o 
  13   2  11     1098.31      993.15     62.76 o 
 -12   3  11      181.43      170.75     30.32 o 
 -11   3  11      654.98      673.29     39.43 o 
 -10   3  11      293.09      223.70     27.68 o 
  -9   3  11      224.29      165.70     36.75 o 
  -8   3  11     1652.59     1595.86     43.89 o 
  -7   3  11     2314.31     2494.33     54.77 o 
  -6   3  11     4276.29     4140.21     73.70 o 
  -5   3  11     2413.14     2495.41     50.23 o 
  -4   3  11     2763.85     2764.22     40.11 o 
  -3   3  11      540.65      557.37     15.77 o 
  -2   3  11     4445.76     4388.96     55.62 o 
  -1   3  11    22046.52    22552.10    241.44 o 
   0   3  11    17083.42    17201.27    186.04 o 
   1   3  11    11959.63    11631.17    128.78 o 
   2   3  11     5391.33     5201.41     76.53 o 
   3   3  11      345.98      298.32     14.03 o 
   4   3  11     1817.27     1950.01     58.78 o 
   5   3  11      931.96      926.30     25.06 o 
   6   3  11     3384.55     3317.75     82.10 o 
   7   3  11      134.78      132.82     20.20 o 
   8   3  11     2313.69     2144.06     63.83 o 
   9   3  11       71.91       71.78     25.15 o 
  12   3  11       71.34       68.13     34.17 o 
  13   3  11     1632.12     1629.11     74.79 o 
  14   3  11      247.30      208.47     46.64 o 
 -12   4  11       15.94       23.92     30.14 o 
 -11   4  11      338.32      345.85     34.03 o 
 -10   4  11       97.63      122.65     23.71 o 
  -9   4  11      895.38      904.98     37.80 o 
  -8   4  11     3213.05     3156.92     67.57 o 
  -7   4  11     3493.76     3543.58    244.37 o 
  -6   4  11       56.97       52.08     15.42 o 
  -5   4  11    10397.58    10121.48    183.97 o 
  -4   4  11      989.53      940.80     28.54 o 
  -3   4  11    12848.28    13017.03    145.76 o 
  -2   4  11     1925.96     1833.86     29.75 o 
  -1   4  11      230.62      236.97     13.36 o 
   0   4  11      343.96      308.71     13.92 o 
   1   4  11     2564.39     2526.95     74.15 o 
   2   4  11    15416.19    15851.38    212.46 o 
   3   4  11     1007.81     1031.74     37.83 o 
   4   4  11      286.18      322.60     14.86 o 
   5   4  11       29.56       34.23     10.61 o 
   6   4  11       81.27       78.96     12.68 o 
  10   4  11     7005.16     6882.23    150.88 o 
  12   4  11     2309.73     2212.19     78.02 o 
  13   4  11      324.83      310.35     39.55 o 
  14   4  11       90.55       54.59     41.27 o 
 -11   5  11      102.50       63.82     30.08 o 
 -10   5  11        8.12       -7.10     23.53 o 
  -9   5  11      110.89      104.19     25.14 o 
  -8   5  11     2361.90     2254.65     92.63 o 
  -7   5  11        0.47        5.42     16.18 o 
  -6   5  11     4689.94     4763.75     84.83 o 
  -5   5  11      532.56      446.72     23.40 o 
  -4   5  11     1628.60     1600.36     39.00 o 
  -3   5  11    11913.10    11978.94    170.24 o 
  -2   5  11       22.98        9.42     10.39 o 
  -1   5  11    15917.90    16076.08    218.50 o 
   0   5  11     2442.15     2537.07     45.90 o 
   1   5  11    12894.89    13000.06    177.78 o 
   2   5  11        8.52       16.59      9.65 o 
   3   5  11     1231.47     1219.26     28.34 o 
   4   5  11      150.43      126.20     12.68 o 
   5   5  11      135.22      132.79     12.77 o 
   6   5  11     1550.87     1632.19     35.64 o 
   7   5  11      394.62      331.62     26.01 o 
   8   5  11      219.71      237.06     26.22 o 
  12   5  11     2171.05     2002.00     72.00 o 
 -10   6  11       80.32       98.06     54.38 o 
  -9   6  11      576.70      587.35     46.21 o 
  -8   6  11       76.06       76.06     38.26 o 
  -7   6  11     2621.68     2662.71     79.09 o 
  -6   6  11     2870.98     3124.32    110.47 o 
  -5   6  11     1186.72     1262.57     38.04 o 
  -4   6  11     3904.94     3899.16    188.27 o 
  -3   6  11     1200.66     1187.60     42.77 o 
  -2   6  11     1089.95     1052.15     29.91 o 
  -1   6  11     3912.18     3684.85     63.21 o 
   0   6  11      604.04      564.93     21.32 o 
   1   6  11     1401.55     1379.06     31.62 o 
   2   6  11       12.96        4.71     12.90 o 
   3   6  11      194.00      256.35     17.62 o 
   4   6  11      231.23      209.94     14.44 o 
   5   6  11     1640.90     1669.61     35.98 o 
   6   6  11       85.00       77.53     19.77 o 
   7   6  11        4.64        6.02     19.99 o 
   8   6  11     3275.77     3157.85     85.75 o 
   9   6  11     3563.41     3603.38     96.71 o 
  10   6  11     1174.85     1432.88     59.53 o 
 -10   7  11       37.41       32.28     28.18 o 
  -9   7  11      656.51      635.71     39.97 o 
  -8   7  11       50.74       29.12     23.63 o 
  -7   7  11     2014.68     1912.55     53.98 o 
  -6   7  11       51.79       67.03     19.92 o 
  -5   7  11     1847.71     1845.25     48.93 o 
  -4   7  11     3316.94     3233.12     64.69 o 
  -3   7  11     2934.33     2862.24     74.04 o 
  -2   7  11     9352.43     9575.97    146.90 o 
  -1   7  11      625.20      600.78     38.90 o 
   0   7  11     1174.93     1227.02     34.49 o 
   1   7  11      429.29      414.81     19.37 o 
   2   7  11       24.48       16.84     11.50 o 
   3   7  11       31.55       52.54     12.55 o 
   4   7  11      259.12      278.00     16.68 o 
   5   7  11     1459.61     1369.70     49.86 o 
   6   7  11      607.63      615.11     36.11 o 
   7   7  11      286.69      329.48     29.23 o 
   8   7  11       42.49       23.00     21.71 o 
   9   7  11        8.24        7.74     23.21 o 
  10   7  11     3494.27     3399.42     98.22 o 
  11   7  11     1812.45     1832.64     73.50 o 
  12   7  11      147.46      114.77     34.82 o 
  13   7  11     1402.77     1465.55     70.92 o 
  -9   8  11        4.02       -1.55     30.04 o 
  -8   8  11      715.22      701.85     39.75 o 
  -7   8  11      404.67      350.66     30.81 o 
  -6   8  11     2194.36     2142.16     56.77 o 
  -5   8  11      354.53      440.12     31.27 o 
  -4   8  11      160.09      157.74     21.42 o 
  -3   8  11     1646.73     1777.66     45.14 o 
  -2   8  11     2140.35     2272.48     85.75 o 
  -1   8  11     6383.46     6581.02    103.93 o 
   0   8  11     3718.13     3871.86     67.86 o 
   1   8  11     1204.91     1171.18     31.90 o 
   2   8  11       53.57       36.11     20.63 o 
   3   8  11      115.53      152.81     24.72 o 
   4   8  11      912.01      946.09     44.70 o 
   5   8  11      353.29      444.24     32.67 o 
   6   8  11      202.69      232.12     27.72 o 
   7   8  11     1609.85     1528.52     58.24 o 
   8   8  11        1.18       16.76     23.43 o 
   9   8  11     5068.80     4996.50    126.80 o 
  10   8  11      294.60      320.88     39.12 o 
  11   8  11      267.11      253.18     38.04 o 
  12   8  11      688.86      719.99     52.44 o 
  13   8  11     1403.63     1452.23     72.43 o 
  14   8  11       50.86       27.51     39.33 o 
  -8   9  11      205.06      242.12     62.86 o 
  -7   9  11       49.49       49.17     28.01 o 
  -6   9  11     1537.46     1607.95     80.38 o 
  -5   9  11      177.90      187.09     52.98 o 
  -4   9  11     2756.14     2978.52     81.67 o 
  -3   9  11      141.61      143.42     20.65 o 
  -2   9  11     2915.73     2932.23     61.10 o 
  -1   9  11      972.98      985.85     53.30 o 
   0   9  11       17.89       18.27     24.50 o 
   1   9  11      130.50      151.09     26.22 o 
   2   9  11      109.83       93.92     25.36 o 
   3   9  11      899.73      803.59     43.63 o 
   4   9  11      102.43      122.72     26.44 o 
   5   9  11      282.54      288.00     31.38 o 
   6   9  11       46.98       16.76     20.63 o 
   7   9  11      492.26      457.14     36.97 o 
   8   9  11       12.36       21.49     25.79 o 
   9   9  11     2697.90     2709.31     87.90 o 
  10   9  11        0.16       -2.79     29.44 o 
  11   9  11      913.66      922.66     56.31 o 
  12   9  11      948.82      946.09     59.75 o 
  13   9  11       12.96       31.16     39.76 o 
  14   9  11     1204.65     1096.96     69.20 o 
  -7  10  11     1067.26     1087.94     81.56 o 
  -6  10  11       57.27       47.07     43.41 o 
  -5  10  11        1.42      -13.54     33.96 o 
  -4  10  11      142.85      157.75     37.40 o 
  -3  10  11       64.10       19.56     29.66 o 
  -2  10  11     3591.50     3969.18    118.42 o 
  -1  10  11      263.48      251.67     35.03 o 
   0  10  11     1596.04     1652.96     70.06 o 
   1  10  11       69.15       72.44     22.14 o 
   2  10  11      249.59      200.40     24.39 o 
   3  10  11       11.34       16.69     16.58 o 
   4  10  11        6.45        3.18     16.53 o 
   5  10  11     1729.53     1718.36     46.00 o 
   6  10  11     2987.79     3018.85    138.95 o 
   7  10  11      555.13      477.13     40.19 o 
   8  10  11     1326.02     1181.43     58.89 o 
   9  10  11       44.38       58.24     30.73 o 
  10  10  11      192.29      184.40     37.83 o 
  11  10  11     1448.56     1373.35     70.71 o 
  12  10  11      160.39      160.76     42.77 o 
  13  10  11     1127.53      979.18     66.84 o 
  -6  11  11       14.45       19.34     48.57 o 
  -5  11  11     1003.43     1002.83     72.43 o 
  -4  11  11       73.42       76.51     38.47 o 
  -3  11  11      244.76      222.87     44.70 o 
  -2  11  11        2.74       31.38     34.60 o 
  -1  11  11        8.32       30.09     33.53 o 
   0  11  11     1302.66     1417.22     46.32 o 
   1  11  11     1374.77     1516.38     46.11 o 
   2  11  11       44.88       32.21     19.11 o 
   3  11  11      649.01      606.64     30.42 o 
   4  11  11      328.60      281.66     24.83 o 
   5  11  11       94.30       80.56     20.71 o 
   6  11  11     1606.52     1541.78     46.12 o 
   7  11  11      827.96      801.81     35.23 o 
   8  11  11     2862.23     2776.15     93.71 o 
   9  11  11      944.70      855.82     55.02 o 
  10  11  11      888.37      904.82     58.67 o 
  11  11  11      240.90      246.52     43.41 o 
  12  11  11      415.55      431.56     52.23 o 
  13  11  11     1009.95     1008.63     71.35 o 
  -4  12  11       61.08       42.12     46.42 o 
  -3  12  11      692.74      700.86     59.10 o 
  -2  12  11      415.34      366.01     48.36 o 
  -1  12  11      493.93      422.54     51.15 o 
   0  12  11       44.51       33.96     36.54 o 
   1  12  11        0.06        6.38     22.76 o 
   2  12  11      502.66      565.19     53.52 o 
   3  12  11      503.53      476.47     31.46 o 
   4  12  11     1567.70     1678.05     76.62 o 
   5  12  11       47.90       37.12     20.59 o 
   6  12  11      685.64      696.33     35.07 o 
   7  12  11      358.46      307.37     28.22 o 
   8  12  11      386.87      392.08     36.00 o 
   9  12  11      302.29      287.35     42.98 o 
  10  12  11     1304.96     1555.18     73.93 o 
  11  12  11       80.57       37.40     40.19 o 
  12  12  11     1059.49     1197.76     74.36 o 
  -3  13  11       35.55       13.97     47.93 o 
  -2  13  11       20.59       22.57     40.62 o 
  -1  13  11      163.94      133.90     42.77 o 
   0  13  11        0.56        6.23     35.46 o 
   1  13  11       38.51       38.03     26.90 o 
   2  13  11      154.68      150.57     27.24 o 
   3  13  11      206.16      238.88     28.51 o 
   4  13  11        4.46       -0.01     23.13 o 
   5  13  11       16.98       10.12     31.59 o 
   6  13  11     2398.62     2542.93     66.32 o 
   7  13  11      132.09       88.83     24.97 o 
   8  13  11     1637.40     1530.00     56.31 o 
   9  13  11      603.47      572.84     37.53 o 
  10  13  11       12.35        8.38     39.33 o 
  11  13  11     1440.95     1549.80     84.89 o 
  12  13  11      230.99      212.13     53.09 o 
  -1  14  11      104.60       50.94     49.86 o 
   0  14  11       34.94       19.77     41.48 o 
   1  14  11      153.55      213.42     51.58 o 
   2  14  11        5.64       -4.48     28.56 o 
   3  14  11      155.23      205.37     32.15 o 
   4  14  11       45.37       30.26     26.71 o 
   5  14  11      173.74      179.12     31.51 o 
   6  14  11        2.66        5.25     27.89 o 
   7  14  11       68.97       79.76     30.15 o 
   8  14  11      869.69      968.76     47.26 o 
   9  14  11      306.73      334.37     36.70 o 
  10  14  11      794.85      891.93     70.06 o 
   2  15  11        5.27        1.07     47.50 o 
   3  15  11       63.58        6.26     30.63 o 
   4  15  11        3.21        2.06     29.71 o 
   5  15  11      572.88      541.29     40.63 o 
   6  15  11       93.57       60.61     32.90 o 
   7  15  11      345.37      310.91     36.90 o 
   8  15  11        0.10       -4.94     46.21 o 
  -7 -12  12     1101.48     1135.65     72.43 o 
  -6 -12  12       30.69        6.45     38.04 o 
  -5 -12  12      373.29      394.17     55.45 o 
  -4 -12  12      800.72      798.86     62.11 o 
  -3 -12  12      239.74      214.28     51.37 o 
  -2 -12  12      265.76      289.28     53.73 o 
  -1 -12  12      110.39       97.14     45.56 o 
 -10 -11  12      712.36      781.67     63.62 o 
  -9 -11  12      125.98       87.26     39.55 o 
  -8 -11  12      657.80      738.47     56.52 o 
  -7 -11  12       94.01       80.81     38.04 o 
  -6 -11  12      669.12      669.05     53.52 o 
  -5 -11  12      898.90      918.36     59.53 o 
  -4 -11  12       73.41       82.96     41.69 o 
  -3 -11  12      130.86      113.69     43.63 o 
  -1 -11  12        3.21       10.75     41.48 o 
   0 -11  12       44.20       39.33     44.27 o 
   1 -11  12       10.00        1.72     45.13 o 
 -11 -10  12      872.47      926.96     62.76 o 
 -10 -10  12      377.50      379.34     48.79 o 
  -9 -10  12     1381.57     1442.56     73.07 o 
  -8 -10  12      522.75      470.68     49.22 o 
  -7 -10  12      949.64      883.11     57.60 o 
  -6 -10  12     1984.34     2301.17     84.25 o 
  -5 -10  12       14.82        0.43     29.44 o 
  -4 -10  12     1229.13     1240.31     64.48 o 
  -3 -10  12        3.45        1.50     32.45 o 
  -2 -10  12       33.14        4.30     32.45 o 
  -1 -10  12      124.89      102.52     36.11 o 
   0 -10  12      499.47      486.37     50.08 o 
   1 -10  12       79.16       62.54     39.55 o 
   2 -10  12       14.98       20.42     40.84 o 
 -12  -9  12     1700.86     1860.58     88.98 o 
 -11  -9  12       97.26       53.30     38.69 o 
 -10  -9  12      921.29      976.10     49.43 o 
  -9  -9  12      880.85      958.82     40.88 o 
  -8  -9  12       78.74       42.98     32.67 o 
  -7  -9  12     1997.90     2054.65     78.66 o 
  -6  -9  12       59.01       23.00     30.95 o 
  -5  -9  12      550.27      634.23     45.56 o 
  -4  -9  12      526.92      601.14     44.49 o 
  -3  -9  12      128.86       99.94     31.16 o 
  -2  -9  12      184.71      191.71     37.61 o 
  -1  -9  12      108.27       60.82     30.73 o 
   0  -9  12      362.01      378.69     43.84 o 
   1  -9  12      876.61      968.65     56.31 o 
   2  -9  12       94.77      138.41     38.69 o 
   3  -9  12      153.45      144.86     40.41 o 
 -13  -8  12       29.20       27.30     45.13 o 
 -12  -8  12     1216.38     1366.90     76.94 o 
 -11  -8  12      317.82      317.44     44.92 o 
 -10  -8  12     3469.91     3529.20     74.84 o 
  -9  -8  12       18.60       15.81     21.15 o 
  -8  -8  12     1099.57     1083.81     39.89 o 
  -7  -8  12      944.32      841.63     48.57 o 
  -6  -8  12      329.42      325.61     36.75 o 
  -5  -8  12     2334.70     2432.06     81.46 o 
  -4  -8  12       97.79      131.53     29.66 o 
  -3  -8  12        0.61       -0.86     24.29 o 
  -2  -8  12      222.98      186.77     33.31 o 
  -1  -8  12     1511.51     1647.59     65.12 o 
   0  -8  12       23.63        4.94     25.79 o 
   1  -8  12      132.38      111.11     31.16 o 
   2  -8  12      241.63      288.21     40.41 o 
   3  -8  12      228.57      176.67     37.18 o 
 -11  -7  12     2123.20     2159.54     86.40 o 
 -10  -7  12      860.20      925.67     56.31 o 
  -9  -7  12      349.62      272.83     25.30 o 
  -8  -7  12     3054.45     3030.28     63.60 o 
  -7  -7  12        0.03        3.33     16.03 o 
  -6  -7  12     2726.38     2750.83     58.23 o 
  -5  -7  12     1178.60     1231.07     53.09 o 
  -4  -7  12      112.21       98.65     24.93 o 
  -3  -7  12      957.53      846.15     47.28 o 
  -2  -7  12       67.28       77.05     16.99 o 
  -1  -7  12       11.81        8.26     15.79 o 
   0  -7  12        7.59       24.04     17.16 o 
   1  -7  12     2429.69     2476.55     78.66 o 
   2  -7  12      802.04      817.35     48.57 o 
   3  -7  12        1.39       -1.50     29.01 o 
   4  -7  12      708.67      624.13     46.42 o 
  -9  -6  12     2612.08     2679.86     80.38 o 
  -8  -6  12     2247.81     2254.46     75.22 o 
  -7  -6  12     2123.73     2126.40     49.00 o 
  -6  -6  12     2445.09     2442.28     41.73 o 
  -5  -6  12     1072.33     1110.49     29.02 o 
  -4  -6  12       34.99       46.86     15.95 o 
  -3  -6  12      728.43      776.30     28.00 o 
  -2  -6  12      236.00      245.69     21.38 o 
  -1  -6  12      207.39      196.65     19.06 o 
   0  -6  12       44.17       62.07     16.97 o 
   1  -6  12      459.97      413.95     24.70 o 
   2  -6  12      425.23      374.18     36.32 o 
   3  -6  12     1582.35     1741.73     65.77 o 
   4  -6  12      272.04      342.37     37.61 o 
  -9  -5  12     3006.91     3005.90     85.54 o 
  -8  -5  12     1286.56     1222.01     35.86 o 
  -7  -5  12     3639.33     3676.37     66.33 o 
  -6  -5  12      348.88      346.13     22.67 o 
  -5  -5  12      643.39      578.17     35.60 o 
  -4  -5  12      959.85      911.13     23.54 o 
  -3  -5  12      937.52     1040.59     31.32 o 
  -2  -5  12     1293.16     1201.84     51.26 o 
  -1  -5  12      502.69      496.27     37.93 o 
   0  -5  12       73.73       81.52     15.25 o 
   1  -5  12        0.05       10.85     14.36 o 
   2  -5  12      820.64      860.76     45.56 o 
   3  -5  12     4228.14     4248.79    107.89 o 
   4  -5  12      729.36      800.15     45.56 o 
   5  -5  12      204.03      261.77     34.17 o 
 -12  -4  12      166.62      181.18     36.32 o 
 -11  -4  12     2107.64     2446.67     82.74 o 
 -10  -4  12     1880.28     1910.66     69.20 o 
  -9  -4  12      618.92      573.20     40.19 o 
  -8  -4  12     4905.02     5039.72     83.49 o 
  -7  -4  12      183.59      186.86     17.83 o 
  -6  -4  12      152.85      146.79     16.18 o 
  -5  -4  12       96.50      108.42     11.69 o 
  -4  -4  12     6672.10     6638.10    110.19 o 
  -3  -4  12     1404.54     1338.07     30.84 o 
  -2  -4  12     1063.68     1038.39     29.71 o 
  -1  -4  12     1695.85     1808.12     55.23 o 
   0  -4  12      287.63      246.71     20.53 o 
   1  -4  12       42.20       76.76     29.66 o 
   2  -4  12     7238.48     7499.82    114.73 o 
   3  -4  12      640.51      767.92     41.69 o 
   4  -4  12     2477.96     2495.46     73.07 o 
   5  -4  12     3603.34     3743.94     98.00 o 
  10  -4  12      394.88      370.10     55.88 o 
 -14  -3  12      726.37      712.25     63.40 o 
 -13  -3  12      385.09      329.69     49.65 o 
 -12  -3  12       56.49       62.76     36.97 o 
 -11  -3  12     1095.00     1278.57     62.97 o 
 -10  -3  12        0.19       -1.50     27.72 o 
  -9  -3  12     2870.17     2820.85     83.39 o 
  -8  -3  12     3404.93     3009.77     83.39 o 
  -7  -3  12      209.33      204.48     17.60 o 
  -6  -3  12     3131.86     3168.54     76.08 o 
  -5  -3  12      722.89      700.40     46.21 o 
  -4  -3  12      112.65      100.07     13.33 o 
  -3  -3  12      236.04      241.33     12.17 o 
  -2  -3  12     3863.63     3756.93     64.13 o 
  -1  -3  12      175.97      177.78     15.27 o 
   0  -3  12       38.02       52.01     11.93 o 
   1  -3  12      399.76      416.52     20.32 o 
   2  -3  12      946.62      922.09     29.10 o 
   3  -3  12      111.35      137.60     15.57 o 
   4  -3  12      575.72      662.60     38.26 o 
   5  -3  12      762.29      888.06     43.84 o 
   6  -3  12     2626.24     2734.45     78.66 o 
 -14  -2  12     1209.46     1328.22     77.37 o 
 -13  -2  12      150.74      227.39     47.28 o 
 -12  -2  12      537.65      528.49     49.86 o 
 -11  -2  12       51.85       37.18     32.88 o 
 -10  -2  12     2101.80     2012.96     73.50 o 
  -9  -2  12     1909.18     2112.47     70.49 o 
  -8  -2  12      101.92       72.64     22.57 o 
  -7  -2  12       10.72       10.14     13.52 o 
  -6  -2  12     2932.83     2843.70     52.54 o 
  -5  -2  12      394.43      348.82     17.93 o 
  -4  -2  12    16581.17    16198.19    218.75 o 
  -3  -2  12     2798.46     2886.47     52.05 o 
  -2  -2  12      446.98      468.88     14.19 o 
  -1  -2  12     3893.79     3862.14     64.97 o 
   0  -2  12      737.42      735.40     46.42 o 
   1  -2  12     3271.57     3235.03     66.95 o 
   2  -2  12      121.73      111.81     13.98 o 
   3  -2  12     4661.78     4492.32     75.41 o 
   4  -2  12     3047.54     2914.90     56.64 o 
   5  -2  12     1515.70     1625.24     56.09 o 
   6  -2  12     2701.88     2993.43     81.67 o 
   7  -2  12        0.10       -3.22     24.29 o 
  11  -2  12      431.95      417.38     54.81 o 
 -13  -1  12      922.53      877.74     60.61 o 
 -12  -1  12     2320.49     2423.24     88.12 o 
 -11  -1  12       75.67       57.87     23.15 o 
 -10  -1  12     1942.06     1961.94     52.31 o 
  -9  -1  12        1.47        2.58     16.99 o 
  -8  -1  12     4860.19     4921.27     96.82 o 
  -7  -1  12     1113.95     1229.21     80.49 o 
  -6  -1  12      430.70      386.45     15.35 o 
  -5  -1  12      247.61      219.02     15.27 o 
  -4  -1  12     3605.77     3620.93     61.25 o 
  -3  -1  12     1901.25     1882.00     38.86 o 
  -2  -1  12     1838.52     1733.28     36.63 o 
  -1  -1  12        8.43        9.56     10.15 o 
   0  -1  12      507.45      430.84     24.39 o 
   1  -1  12      853.78      817.61     49.11 o 
   2  -1  12     1436.19     1503.70     35.26 o 
   3  -1  12     6736.52     6733.79    102.57 o 
   4  -1  12     3574.27     3782.04     65.93 o 
   5  -1  12     7702.77     7514.10    159.26 o 
   6  -1  12     2568.42     2668.90     74.58 o 
   7  -1  12     7407.06     7822.08    166.56 o 
  12  -1  12      226.98      159.04     49.22 o 
 -13   0  12      952.74      953.33     45.95 o 
 -12   0  12      387.68      349.14     32.37 o 
 -11   0  12     1555.37     1632.69     59.21 o 
 -10   0  12      415.18      476.02     30.93 o 
  -9   0  12     1326.83     1259.87     40.23 o 
  -8   0  12     1956.70     1891.64     76.73 o 
  -7   0  12      933.18      933.22     31.00 o 
  -6   0  12     1661.79     1747.19     31.05 o 
  -5   0  12     2997.79     3148.95     94.80 o 
  -4   0  12      680.86      568.32     17.03 o 
  -3   0  12      685.61      763.10     20.09 o 
  -2   0  12      114.76      128.28     12.39 o 
  -1   0  12     5772.64     5767.08     87.44 o 
   0   0  12       62.16      125.46     12.59 o 
   1   0  12     2737.13     2761.27     50.21 o 
   2   0  12    14262.16    13996.37    227.28 o 
   3   0  12     1413.01     1400.93     33.62 o 
   4   0  12     5974.71     5989.40     93.44 o 
   5   0  12     1896.85     2024.48     43.88 o 
   6   0  12      383.76      428.12     30.73 o 
   7   0  12     4640.23     4716.25    110.90 o 
   8   0  12      563.63      566.96     36.32 o 
  12   0  12      501.83      500.98     54.38 o 
 -13   1  12      229.38      239.12     34.95 o 
 -12   1  12      648.88      715.25     39.19 o 
 -11   1  12     1889.11     1924.19     62.76 o 
 -10   1  12      124.90      162.33     24.92 o 
  -9   1  12     3151.10     3133.21     92.74 o 
  -8   1  12      494.94      534.30     46.96 o 
  -7   1  12       17.08       33.20     15.48 o 
  -6   1  12       93.88      110.63     15.80 o 
  -5   1  12      216.26      182.32     13.95 o 
  -4   1  12     2388.71     2500.35     37.47 o 
  -3   1  12     4321.96     4368.84     55.99 o 
  -2   1  12      921.91      906.72     18.49 o 
  -1   1  12     1509.95     1518.13     24.16 o 
   0   1  12     3528.51     3584.11     59.78 o 
   1   1  12        8.15       29.05      9.95 o 
   2   1  12      145.76      173.25     13.22 o 
   3   1  12       38.15       25.13     10.87 o 
   4   1  12    31093.09    30249.28    394.88 o 
   5   1  12        0.28       21.40     12.30 o 
   6   1  12    12244.95    12384.66    243.94 o 
   7   1  12      391.02      381.49     30.09 o 
   8   1  12     1531.85     1551.09     55.02 o 
  12   1  12       10.43       -1.29     37.40 o 
  13   1  12        0.04        6.23     37.40 o 
 -13   2  12      445.73      415.23     58.46 o 
 -12   2  12     2358.96     2261.38     95.43 o 
 -11   2  12      675.49      633.66     35.94 o 
 -10   2  12      744.97      701.19     36.24 o 
  -9   2  12     1740.77     1789.29    117.35 o 
  -8   2  12        1.26       -6.43     16.18 o 
  -7   2  12     4019.40     4153.15     75.83 o 
  -6   2  12        2.02       -4.74     12.63 o 
  -5   2  12     4439.44     4384.54     73.85 o 
  -4   2  12     2538.43     2594.27     85.80 o 
  -3   2  12       24.45       18.59      8.14 o 
  -2   2  12     6969.38     7263.09     85.36 o 
  -1   2  12     1103.77     1074.59     20.07 o 
   0   2  12     2023.42     1786.85     27.12 o 
   1   2  12     4677.32     4413.71     59.10 o 
   2   2  12     3286.29     3403.05    163.62 o 
   3   2  12    14237.49    14793.64    173.32 o 
   4   2  12     2044.38     2139.87     32.91 o 
   5   2  12      922.24      900.89     36.54 o 
   6   2  12     8052.01     7718.92    161.84 o 
   7   2  12      576.73      602.00     34.60 o 
   8   2  12     3233.27     3228.13     84.89 o 
   9   2  12       13.24       17.62     22.78 o 
  12   2  12      850.48      764.05     54.16 o 
  13   2  12       77.92       48.57     40.84 o 
 -12   3  12      300.31      288.78     34.85 o 
 -11   3  12      290.77      283.25     32.37 o 
 -10   3  12     1722.24     1806.52     54.93 o 
  -9   3  12       45.31       32.02     20.56 o 
  -8   3  12      897.54      921.14     44.92 o 
  -7   3  12      928.31      818.84     31.61 o 
  -6   3  12        2.48        3.80     12.53 o 
  -5   3  12     1308.20     1408.94     36.09 o 
  -4   3  12      591.91      617.51     17.86 o 
  -3   3  12      329.82      325.03     13.05 o 
  -2   3  12     1134.23     1095.47     29.73 o 
  -1   3  12      149.08      158.74      9.63 o 
   0   3  12     7655.14     7788.25     90.17 o 
   1   3  12       29.01       37.07      7.11 o 
   2   3  12    17191.58    16404.73    178.74 o 
   3   3  12    36020.50    36620.49    386.64 o 
   4   3  12    21346.84    21576.50    233.28 o 
   5   3  12     9495.75     9562.69    110.89 o 
   6   3  12     2739.48     2830.10     53.78 o 
   7   3  12      566.59      481.21     32.02 o 
   8   3  12     1737.74     1709.27     57.81 o 
   9   3  12      106.45       98.86     25.79 o 
  12   3  12      378.91      394.81     40.62 o 
  13   3  12      106.02       91.13     39.12 o 
 -12   4  12      162.99       95.43     49.22 o 
 -11   4  12      603.85      506.86     36.76 o 
 -10   4  12      484.44      365.91     30.72 o 
  -9   4  12      507.67      499.84     67.92 o 
  -8   4  12     5930.59     5974.57    104.83 o 
  -7   4  12       19.87       16.73     16.03 o 
  -6   4  12      933.26      876.07     32.44 o 
  -5   4  12     2392.40     2374.12     50.38 o 
  -4   4  12      764.50      732.89     25.90 o 
  -3   4  12        7.78        6.61      8.32 o 
  -2   4  12     4322.19     4441.40     57.61 o 
  -1   4  12    11911.62    11756.79    132.01 o 
   0   4  12        0.78       -3.33      8.21 o 
   1   4  12     8465.37     8353.44    118.44 o 
   2   4  12     1595.33     1814.92     35.09 o 
   3   4  12     2888.43     2872.48     49.34 o 
   4   4  12    12316.26    12354.66    169.97 o 
   5   4  12     4173.21     4035.13     65.82 o 
   6   4  12     5634.79     5649.20     87.58 o 
   8   4  12      278.07      279.83     26.65 o 
   9   4  12      631.00      667.98     39.33 o 
  10   4  12      140.82      124.65     27.94 o 
  13   4  12       86.66       39.55     36.11 o 
  14   4  12        0.57        9.89     35.46 o 
 -11   5  12      169.57      171.62     37.29 o 
 -10   5  12       62.89       47.12     26.71 o 
  -9   5  12      402.42      359.43     36.43 o 
  -8   5  12      582.41      536.52     30.51 o 
  -7   5  12     1627.76     1774.61     48.46 o 
  -6   5  12     4753.05     4603.78     83.79 o 
  -5   5  12      260.02      216.88     19.12 o 
  -4   5  12      207.04      194.06     18.00 o 
  -3   5  12      544.08      525.19     17.12 o 
  -2   5  12     1190.48     1146.61     40.08 o 
  -1   5  12     8116.98     7958.00    116.41 o 
   0   5  12      526.88      561.51     20.49 o 
   1   5  12    17341.73    17368.98    233.65 o 
   2   5  12      299.56      368.34     22.14 o 
   3   5  12    22528.19    22391.17    297.39 o 
   4   5  12       37.22       39.08     11.02 o 
   5   5  12     3251.93     3226.28    119.07 o 
   6   5  12     1655.18     1720.42     61.47 o 
   7   5  12     1042.08      935.13     40.19 o 
   8   5  12      703.29      716.98     38.26 o 
  12   5  12       15.19       13.54     29.87 o 
 -10   6  12      722.08      735.14     45.89 o 
  -9   6  12      116.35      115.44     26.50 o 
  -8   6  12     1957.08     1931.44     55.36 o 
  -7   6  12      266.26      288.34     24.96 o 
  -6   6  12       94.38       76.86     19.00 o 
  -5   6  12      262.40      281.61     22.70 o 
  -4   6  12      721.81      720.58     28.95 o 
  -3   6  12     1084.51     1071.36     69.20 o 
  -2   6  12     2905.68     3004.30     56.50 o 
  -1   6  12       79.96       82.93     16.33 o 
   0   6  12     2979.12     2792.47    119.39 o 
   1   6  12     3010.31     2884.01    119.28 o 
   2   6  12      602.44      627.63     22.87 o 
   3   6  12    10074.49    10197.71    144.50 o 
   4   6  12        0.13        6.91     11.63 o 
   5   6  12    10560.75    10307.05    267.15 o 
   6   6  12      100.35       90.45     13.82 o 
   7   6  12     4757.86     4709.37    111.97 o 
   8   6  12      810.68      893.65     43.20 o 
   9   6  12       52.63       65.12     26.44 o 
  10   6  12       57.13       19.56     25.15 o 
 -10   7  12      156.47      142.40     34.39 o 
  -9   7  12       13.58       26.08     28.12 o 
  -8   7  12     1861.75     1886.90     56.75 o 
  -7   7  12      342.52      318.01     28.34 o 
  -6   7  12      544.46      576.55     31.83 o 
  -5   7  12       64.50       64.53     30.73 o 
  -4   7  12        7.86       10.28     15.80 o 
  -3   7  12      643.93      690.95     28.70 o 
  -2   7  12      218.40      220.47     18.88 o 
  -1   7  12     4770.46     4817.78     80.12 o 
   0   7  12    12826.84    12837.47    180.56 o 
   1   7  12     1060.20      971.11     28.17 o 
   2   7  12     9031.93     8811.56    279.94 o 
   3   7  12     1226.72     1286.81     33.00 o 
   4   7  12     4254.15     4559.83    136.05 o 
   5   7  12     4340.82     4426.04     80.60 o 
   6   7  12      255.97      308.84     29.01 o 
   7   7  12     4262.29     4285.33    106.60 o 
   8   7  12      933.13      951.89     46.21 o 
   9   7  12      619.73      614.46     41.05 o 
  10   7  12      181.64      284.56     36.97 o 
  11   7  12      599.86      554.28     45.78 o 
  -9   8  12       56.67       34.29     29.73 o 
  -8   8  12      200.07      249.73     41.37 o 
  -7   8  12        2.10        4.12     24.82 o 
  -6   8  12      101.52       93.74     22.30 o 
  -5   8  12      588.94      560.45     31.69 o 
  -4   8  12        2.90        2.10     16.94 o 
  -3   8  12        1.49       -0.32     15.96 o 
  -2   8  12     1783.01     1892.82     59.00 o 
  -1   8  12     2689.72     2608.66     86.51 o 
   0   8  12      134.87      133.97     16.47 o 
   1   8  12     6341.75     6387.55     99.66 o 
   2   8  12     3145.91     3253.27     88.55 o 
   3   8  12     3665.17     3777.47     98.43 o 
   4   8  12     2315.59     2300.74     71.14 o 
   5   8  12      882.88      994.66     46.21 o 
   6   8  12     3561.13     3317.75     91.34 o 
   7   8  12       21.32       11.39     22.35 o 
   8   8  12     2313.98     2268.50     74.36 o 
   9   8  12       58.12       56.31     27.08 o 
  10   8  12       63.77       36.32     28.58 o 
  11   8  12      436.07      412.22     42.12 o 
  12   8  12      161.04      156.68     38.47 o 
  -8   9  12      322.53      330.39     37.64 o 
  -7   9  12       80.06       65.57     27.53 o 
  -6   9  12      155.56      129.30     40.19 o 
  -5   9  12      118.54       99.59     39.44 o 
  -4   9  12       91.45      102.12     23.19 o 
  -3   9  12     1075.26      986.55     46.53 o 
  -2   9  12     4067.04     4233.14    119.50 o 
  -1   9  12      137.55      116.92     29.23 o 
   0   9  12     5026.34     5179.83    131.75 o 
   1   9  12     2703.92     2898.22     87.69 o 
   2   9  12      247.72      249.31     30.52 o 
   3   9  12      295.67      384.93     34.17 o 
   4   9  12     1479.59     1662.21     62.97 o 
   5   9  12     2041.65     2071.20     70.92 o 
   6   9  12     2213.80     2396.59     77.16 o 
   7   9  12     1168.46     1001.75     50.72 o 
   8   9  12       97.45       73.93     28.15 o 
   9   9  12        1.47        1.50     26.22 o 
  10   9  12      504.96      468.31     43.41 o 
  11   9  12      183.98      213.42     39.33 o 
  12   9  12        4.87        4.51     35.25 o 
  13   9  12       56.99       74.36     41.91 o 
  -7  10  12        1.48      -15.03     29.65 o 
  -6  10  12       15.28       10.32     42.12 o 
  -5  10  12      110.09       99.72     42.34 o 
  -4  10  12       16.82      -13.97     35.25 o 
  -3  10  12      696.68      782.75     55.66 o 
  -2  10  12        3.04       29.23     31.38 o 
  -1  10  12     1924.78     2027.79     79.09 o 
   0  10  12     3557.92     3789.72    110.68 o 
   1  10  12      261.49      257.48     35.89 o 
   2  10  12     6989.03     7110.48    168.93 o 
   3  10  12      409.66      492.39     39.76 o 
   4  10  12      262.09      250.60     33.96 o 
   5  10  12     1054.04     1091.59     55.45 o 
   6  10  12       78.04       63.40     27.94 o 
   7  10  12      265.08      296.81     35.46 o 
   8  10  12        0.07       -4.73     27.08 o 
   9  10  12      240.37      215.78     36.11 o 
  10  10  12      126.02      102.30     34.39 o 
  11  10  12      236.40      229.97     42.12 o 
  12  10  12      135.11      133.68     42.98 o 
  13  10  12        0.61       22.14     42.77 o 
  -6  11  12      331.76      354.84     59.75 o 
  -5  11  12       20.54       21.92     44.27 o 
  -4  11  12      157.21      155.39     46.42 o 
  -3  11  12      222.38      202.03     44.27 o 
  -2  11  12     1041.65     1175.84     68.78 o 
  -1  11  12     2820.24     2742.83     98.00 o 
   0  11  12      694.98      759.96     53.95 o 
   1  11  12      328.79      331.41     38.69 o 
   2  11  12      552.38      553.85     45.99 o 
   3  11  12      190.37      203.53     35.25 o 
   4  11  12     2494.29     2808.38     92.42 o 
   5  11  12      144.79      157.97     34.82 o 
   6  11  12      623.62      646.70     47.28 o 
   7  11  12       26.40       27.08     30.30 o 
   8  11  12       90.59       86.83     33.10 o 
   9  11  12      859.24      851.95     55.02 o 
  10  11  12      376.14      328.40     43.41 o 
  11  11  12      201.45      158.18     42.77 o 
  12  11  12      133.52      132.18     45.35 o 
  13  11  12       72.50       35.68     44.27 o 
  -4  12  12      503.21      587.60     60.61 o 
  -3  12  12        6.86       26.01     43.20 o 
  -2  12  12      437.63      370.53     52.23 o 
  -1  12  12      331.73      294.44     43.84 o 
   0  12  12      816.51      937.27     62.76 o 
   1  12  12     2748.06     2961.62    101.66 o 
   2  12  12      479.36      459.40     36.11 o 
   3  12  12      515.73      564.55     32.06 o 
   4  12  12      109.90       77.46     24.47 o 
   5  12  12      145.49      148.12     24.91 o 
   6  12  12     1230.63     1276.87     45.97 o 
   7  12  12      148.74      164.42     38.04 o 
   8  12  12        0.16       -5.80     33.10 o 
   9  12  12      234.37      202.24     41.69 o 
  10  12  12       97.93      125.51     41.91 o 
  11  12  12      443.14      414.80     51.80 o 
  12  12  12      437.51      440.16     55.45 o 
  -3  13  12      688.89      897.51     74.15 o 
  -2  13  12      350.35      405.56     58.24 o 
  -1  13  12      130.80      124.44     47.07 o 
   0  13  12      119.49      105.10     45.13 o 
   1  13  12      356.09      451.77     53.30 o 
   2  13  12      504.65      633.81     38.16 o 
   3  13  12     1276.04     1433.32     51.25 o 
   4  13  12      728.59      663.40     49.65 o 
   5  13  12      654.08      643.45     36.87 o 
   6  13  12      328.87      334.33     30.52 o 
   7  13  12        7.77        1.30     26.14 o 
   8  13  12       93.01       72.21     39.76 o 
   9  13  12       40.87       18.48     37.83 o 
  10  13  12        0.09       -8.81     40.19 o 
  11  13  12       52.49       29.44     40.41 o 
  -1  14  12      646.79      647.34     68.35 o 
   0  14  12      170.95      207.40     53.52 o 
   1  14  12      494.60      586.95     58.46 o 
   2  14  12      101.73       63.43     30.85 o 
   3  14  12       73.80       36.31     27.36 o 
   4  14  12      574.42      520.64     38.82 o 
   5  14  12      248.58      293.68     34.72 o 
   6  14  12        0.30       10.54     26.95 o 
   7  14  12       83.13       83.43     31.38 o 
   8  14  12      289.55      253.39     45.99 o 
   9  14  12      139.87      111.97     45.99 o 
  10  14  12        4.06       -2.58     45.35 o 
   2  15  12      118.09      130.67     48.57 o 
   3  15  12      697.96      755.45     66.09 o 
   4  15  12       77.45       65.68     31.54 o 
   5  15  12       61.66       45.73     33.20 o 
   6  15  12      288.70      255.67     37.07 o 
   7  15  12      315.21      240.16     37.84 o 
   8  15  12      108.57       36.54     47.71 o 
  -9 -11  13        0.03       18.70     43.41 o 
  -8 -11  13      281.13      272.95     50.29 o 
  -7 -11  13      128.75       75.01     42.55 o 
  -6 -11  13       83.49       54.16     41.69 o 
  -5 -11  13       12.16        9.03     39.12 o 
  -3 -11  13      739.42      805.53     63.40 o 
  -2 -11  13      247.23      214.71     45.56 o 
  -1 -11  13      902.07     1036.35     69.42 o 
   0 -11  13        6.37       -4.94     45.99 o 
   1 -11  13      344.14      414.80     58.03 o 
 -11 -10  13       30.24       18.27     43.41 o 
 -10 -10  13      137.97       86.83     42.98 o 
  -9 -10  13       25.07       36.97     40.41 o 
  -8 -10  13      285.16      252.75     42.12 o 
  -7 -10  13       39.79       80.17     36.11 o 
  -6 -10  13      376.90      368.38     46.85 o 
  -5 -10  13     1487.89     1615.57     75.22 o 
  -4 -10  13     1479.39     1571.72     75.87 o 
  -3 -10  13      717.98      785.32     55.02 o 
  -2 -10  13     1424.51     1546.15     72.43 o 
  -1 -10  13       79.30       60.39     37.18 o 
   0 -10  13      873.61      874.73     58.89 o 
   1 -10  13       72.09       48.36     42.55 o 
   2 -10  13      145.33      189.56     48.79 o 
 -10  -9  13       63.79       53.95     38.47 o 
  -9  -9  13       24.37       23.43     32.45 o 
  -8  -9  13      229.65      257.91     41.48 o 
  -7  -9  13       15.79        1.93     33.10 o 
  -6  -9  13       30.72       45.35     30.30 o 
  -5  -9  13      303.23      357.85     42.55 o 
  -4  -9  13       45.61       53.52     32.88 o 
  -3  -9  13     2458.82     2542.31     87.90 o 
  -2  -9  13      478.14      522.26     48.14 o 
  -1  -9  13      783.58      819.71     53.09 o 
   0  -9  13      866.08      888.27     57.38 o 
   1  -9  13        0.11       10.75     32.45 o 
   2  -9  13      801.23      816.06     57.38 o 
   3  -9  13       96.00      138.19     43.20 o 
 -12  -8  13       75.67       78.02     42.55 o 
 -11  -8  13        7.90       19.13     36.97 o 
 -10  -8  13       72.31       99.51     36.54 o 
  -9  -8  13        0.57       -3.01     31.38 o 
  -8  -8  13      702.04      829.17     50.08 o 
  -7  -8  13      467.29      408.78     39.12 o 
  -6  -8  13      847.76      781.03     50.51 o 
  -5  -8  13      153.80      122.08     29.87 o 
  -4  -8  13      953.13     1039.36     53.09 o 
  -3  -8  13     1293.39     1244.40     58.03 o 
  -2  -8  13      395.33      375.04     40.19 o 
  -1  -8  13     1392.43     1365.18     62.11 o 
   0  -8  13       98.58       83.17     31.81 o 
   1  -8  13      359.08      345.16     39.55 o 
   2  -8  13      609.53      738.04     53.09 o 
   3  -8  13       71.42       97.57     38.47 o 
 -12  -7  13       13.84      -16.98     38.69 o 
 -11  -7  13       24.05        1.50     33.74 o 
 -10  -7  13      781.98      828.95     53.30 o 
  -9  -7  13      411.33      327.69     27.12 o 
  -8  -7  13       10.06       30.52     29.01 o 
  -7  -7  13        1.92        2.15     26.44 o 
  -6  -7  13     1138.68     1280.72     58.46 o 
  -5  -7  13       18.94       23.64     23.64 o 
  -4  -7  13     2047.63     1922.26     70.06 o 
  -3  -7  13      175.67      218.58     30.52 o 
  -2  -7  13     3345.67     3469.36    175.81 o 
  -1  -7  13     2181.65     2333.09     62.86 o 
   0  -7  13      346.61      366.55     63.40 o 
   1  -7  13     5922.72     5688.55    140.13 o 
   2  -7  13      122.29      130.24     30.73 o 
   3  -7  13       91.86      146.15     32.24 o 
   4  -7  13        0.09      -11.61     32.67 o 
  -9  -6  13      174.16      214.75     23.61 o 
  -8  -6  13      977.65     1030.63     36.08 o 
  -7  -6  13     2336.95     2349.31     73.93 o 
  -6  -6  13      183.69      217.54     21.12 o 
  -5  -6  13      384.59      439.98     41.05 o 
  -4  -6  13      464.73      419.66     23.08 o 
  -3  -6  13     2132.48     1965.68     45.80 o 
  -2  -6  13      568.64      505.39     25.46 o 
  -1  -6  13      863.54      934.28     33.18 o 
   0  -6  13     3662.38     3818.64     71.03 o 
   1  -6  13      932.31      995.36     54.38 o 
   2  -6  13      926.89      916.21     51.37 o 
   3  -6  13     1473.32     1352.72     60.39 o 
   4  -6  13     1581.98     1673.38     67.70 o 
  -9  -5  13      989.70     1094.38     53.30 o 
  -8  -5  13      607.16      606.65     27.81 o 
  -7  -5  13     2165.83     2108.54     53.66 o 
  -6  -5  13      819.62      748.88     23.31 o 
  -5  -5  13      996.50      935.80     30.70 o 
  -4  -5  13     3559.35     3474.30     63.81 o 
  -3  -5  13      407.03      528.68     30.84 o 
  -2  -5  13        0.71        4.10     13.30 o 
  -1  -5  13     2587.25     2591.67     81.03 o 
   0  -5  13      403.04      439.41     62.33 o 
   1  -5  13     1571.37     1707.63     43.08 o 
   2  -5  13      452.05      534.15     64.37 o 
   3  -5  13     2915.05     3120.24     89.84 o 
   4  -5  13       38.99       25.79     28.58 o 
   5  -5  13      473.64      487.87     41.05 o 
 -12  -4  13      217.99      263.49     42.98 o 
 -11  -4  13       84.19       90.05     35.25 o 
 -10  -4  13      120.67      105.53     32.45 o 
  -9  -4  13     1896.29     1864.02     67.92 o 
  -8  -4  13       79.37       80.95     17.76 o 
  -7  -4  13     2300.78     2331.21     49.68 o 
  -6  -4  13      953.36     1034.66     32.21 o 
  -5  -4  13      182.01      203.67     18.01 o 
  -4  -4  13     1622.87     1585.85     38.37 o 
  -3  -4  13       15.52       14.57     13.07 o 
  -2  -4  13        3.63        5.10     12.28 o 
  -1  -4  13     1901.61     2020.62     44.21 o 
   0  -4  13      519.78      570.09     38.36 o 
   1  -4  13     4186.40     4059.92     71.73 o 
   2  -4  13     2333.50     2217.40     57.92 o 
   3  -4  13      451.73      490.02     34.39 o 
   4  -4  13      596.11      700.65     41.69 o 
   5  -4  13      113.17      130.89     29.66 o 
   6  -4  13      778.78      772.21     46.42 o 
 -13  -3  13       10.18       20.85     38.04 o 
 -12  -3  13        0.10       -8.60     35.89 o 
 -11  -3  13       20.62        4.94     31.81 o 
 -10  -3  13      768.76      737.18     45.56 o 
  -9  -3  13      262.87      259.41     33.96 o 
  -8  -3  13      521.11      476.27     37.18 o 
  -7  -3  13     7100.68     7239.24    110.82 o 
  -6  -3  13      137.26      158.01     32.02 o 
  -5  -3  13     4211.75     4261.28     71.80 o 
  -4  -3  13     2191.94     2234.36     45.74 o 
  -3  -3  13      511.29      498.40     21.73 o 
  -2  -3  13     2241.75     2137.45     44.90 o 
  -1  -3  13      150.63      182.33     15.35 o 
   0  -3  13      833.80      879.46     34.82 o 
   1  -3  13     1564.34     1658.97     39.74 o 
   2  -3  13      597.23      651.50     25.68 o 
   3  -3  13     6309.60     6130.27    206.86 o 
   4  -3  13      341.57      390.51     31.16 o 
   5  -3  13     4168.71     4387.42    108.97 o 
   6  -3  13      696.33      755.88     43.63 o 
 -13  -2  13       19.34       22.14     37.83 o 
 -12  -2  13      398.20      400.83     45.13 o 
 -11  -2  13       15.76        9.89     33.53 o 
 -10  -2  13       26.54       36.97     30.52 o 
  -9  -2  13      789.17      808.54     45.56 o 
  -8  -2  13     2244.16     2282.47     72.00 o 
  -7  -2  13     1466.47     1428.13     36.38 o 
  -6  -2  13     1094.16     1109.90     31.58 o 
  -5  -2  13     2832.59     2887.16     53.99 o 
  -4  -2  13      925.48      976.93     28.56 o 
  -3  -2  13     7960.53     7787.37    115.41 o 
  -2  -2  13     2697.16     2532.03     48.77 o 
  -1  -2  13     3499.64     3602.68     71.14 o 
   0  -2  13     5038.69     4687.78     76.97 o 
   1  -2  13     1970.44     1984.85     43.00 o 
   2  -2  13     4522.28     4690.87     78.49 o 
   3  -2  13        6.24        6.79     12.97 o 
   4  -2  13      317.87      271.78     19.91 o 
   5  -2  13     2375.78     2422.17     72.43 o 
   6  -2  13       13.67       29.01     24.93 o 
   7  -2  13      389.30      408.14     37.83 o 
 -13  -1  13      117.09      174.73     47.71 o 
 -12  -1  13       24.60       26.87     38.69 o 
 -11  -1  13       12.63        1.72     33.10 o 
 -10  -1  13      333.88      376.77     33.10 o 
  -9  -1  13      982.50      921.51     36.93 o 
  -8  -1  13      915.54      990.82    107.03 o 
  -7  -1  13      927.95      954.42     43.20 o 
  -6  -1  13      787.60      729.33     25.79 o 
  -5  -1  13      200.20      214.75     16.07 o 
  -4  -1  13     3396.86     3335.16     75.87 o 
  -3  -1  13     8358.46     8466.96    227.06 o 
  -2  -1  13     4661.77     4877.64     78.10 o 
  -1  -1  13       15.78       26.66     11.32 o 
   0  -1  13      261.76      276.89     29.66 o 
   1  -1  13       17.85       14.90     10.71 o 
   2  -1  13     4729.08     4585.23     75.90 o 
   3  -1  13      223.45      241.49     29.77 o 
   4  -1  13     1236.32     1203.47     34.39 o 
   5  -1  13      347.16      367.09     30.30 o 
   6  -1  13     1153.04     1173.47     49.65 o 
   7  -1  13      647.39      668.62     40.19 o 
 -13   0  13       48.74       42.85     30.99 o 
 -12   0  13      385.08      368.93     35.44 o 
 -11   0  13       19.78       28.44     24.84 o 
 -10   0  13       44.28       35.78     20.21 o 
  -9   0  13      128.53      130.50     22.19 o 
  -8   0  13        2.66       14.74     16.97 o 
  -7   0  13     1386.35     1427.70     38.45 o 
  -6   0  13     2646.15     2718.72     42.13 o 
  -5   0  13      128.12      102.61     11.17 o 
  -4   0  13     4064.53     4047.11     56.06 o 
  -3   0  13      215.08      225.43     11.64 o 
  -2   0  13    18802.74    18567.59    248.37 o 
  -1   0  13     3383.07     3111.21     84.36 o 
   0   0  13     2452.04     2261.96     62.86 o 
   1   0  13      253.05      262.58     19.88 o 
   2   0  13       46.22       51.55     11.70 o 
   3   0  13       80.11       81.26     12.92 o 
   4   0  13     1368.96     1295.07     47.39 o 
   5   0  13     1180.09     1140.48     33.05 o 
   6   0  13      483.44      501.84     33.96 o 
   7   0  13      364.70      370.31     32.02 o 
   8   0  13      232.20      170.65     29.01 o 
  12   0  13      314.68      333.56     51.15 o 
 -13   1  13       32.93       20.49     29.56 o 
 -12   1  13        0.04       -0.68     26.26 o 
 -11   1  13       73.20       56.09     26.29 o 
 -10   1  13      841.18      870.10     37.75 o 
  -9   1  13        0.25       -1.43     18.10 o 
  -8   1  13      750.44      830.57     34.03 o 
  -7   1  13      321.70      310.00     21.58 o 
  -6   1  13      206.56      157.44     16.78 o 
  -5   1  13     2946.87     3098.93     45.29 o 
  -4   1  13      699.03      661.15     18.44 o 
  -3   1  13     4561.06     4369.13     56.77 o 
  -2   1  13     5239.65     5112.95     63.32 o 
  -1   1  13      340.50      314.39     22.43 o 
   0   1  13     6317.59     5691.38     87.52 o 
   1   1  13     5338.22     5243.98     82.28 o 
   2   1  13    13679.17    13300.30    245.01 o 
   3   1  13      345.11      315.40     17.62 o 
   4   1  13     4391.58     4457.04     74.28 o 
   5   1  13      263.37      281.36     18.69 o 
   6   1  13      343.67      323.03     28.80 o 
   7   1  13       15.12        3.87     21.49 o 
   8   1  13      111.78       91.56     26.44 o 
  13   1  13      509.58      481.21     52.66 o 
 -12   2  13      289.82      274.67     33.99 o 
 -11   2  13       98.42       77.96     26.03 o 
 -10   2  13      152.65      142.04     23.86 o 
  -9   2  13      427.59      469.73     34.60 o 
  -8   2  13      838.63      894.80     34.95 o 
  -7   2  13      295.31      364.75     52.55 o 
  -6   2  13      917.94      915.27     31.35 o 
  -5   2  13     1232.90     1106.71     39.76 o 
  -4   2  13      279.14      275.87     13.69 o 
  -3   2  13    17361.92    17543.65    192.46 o 
  -2   2  13      835.08      885.95     19.67 o 
  -1   2  13    10976.63    11139.86    144.94 o 
   0   2  13      865.27      909.12     47.06 o 
   1   2  13      340.55      413.95     24.18 o 
   2   2  13     8894.66     8539.22    123.61 o 
   3   2  13      688.47      665.70     23.16 o 
   4   2  13     3486.90     3492.11    102.52 o 
   5   2  13     1227.74     1252.23     33.78 o 
   6   2  13     1621.98     1673.23     42.55 o 
   7   2  13      332.23      360.85     28.80 o 
   8   2  13      480.35      558.15     36.54 o 
   9   2  13       25.60       16.33     24.29 o 
  13   2  13      247.61      219.22     47.07 o 
 -12   3  13      123.38      126.25     31.64 o 
 -11   3  13      377.59      436.12     34.91 o 
 -10   3  13      564.34      576.85     34.92 o 
  -9   3  13      858.03      774.55     35.26 o 
  -8   3  13      641.03      599.29     30.69 o 
  -7   3  13     1089.28     1036.39     35.47 o 
  -6   3  13     3355.87     3292.14    167.85 o 
  -5   3  13     1338.00     1375.56     62.11 o 
  -4   3  13       31.09       26.61     10.02 o 
  -3   3  13     1021.85     1015.08     30.55 o 
  -2   3  13     1577.48     1546.72     29.97 o 
  -1   3  13    27977.06    27993.52    298.77 o 
   0   3  13      437.36      442.25     13.88 o 
   1   3  13    31127.67    30632.29    325.18 o 
   2   3  13    10728.70    10807.68    134.47 o 
   3   3  13     2053.12     1930.95     30.42 o 
   4   3  13       55.01       53.15     19.88 o 
   5   3  13      272.12      292.87     51.58 o 
   6   3  13      181.40      140.87     28.48 o 
   7   3  13      420.34      451.34     32.88 o 
   8   3  13     2744.77     2598.19     75.65 o 
   9   3  13      308.74      284.34     31.81 o 
  13   3  13      810.95      716.55     55.45 o 
 -11   4  13        3.92       -6.82     27.51 o 
 -10   4  13       58.00       36.42     23.50 o 
  -9   4  13      483.67      528.63     71.25 o 
  -8   4  13      548.36      528.31     30.17 o 
  -7   4  13     2941.66     2922.71    116.81 o 
  -6   4  13      341.80      357.69     26.65 o 
  -5   4  13      871.17      924.17     30.92 o 
  -4   4  13     2979.99     3058.82     68.24 o 
  -3   4  13      978.11     1003.80     22.70 o 
  -2   4  13      193.20      170.26     11.48 o 
  -1   4  13        6.21        9.67      8.16 o 
   0   4  13      165.69      198.85     11.16 o 
   1   4  13     8646.11     8213.53    119.71 o 
   2   4  13     5973.60     5885.60     87.45 o 
   3   4  13     6774.91     6738.54     99.06 o 
   4   4  13     1002.67     1025.92     26.16 o 
   5   4  13      250.97      235.17     21.92 o 
   6   4  13      195.21      201.38     24.29 o 
   7   4  13      799.69      734.82     37.83 o 
   8   4  13     1182.24     1247.84     51.37 o 
   9   4  13      904.65      884.19     46.42 o 
  10   4  13     2927.21     2899.94     84.68 o 
  13   4  13      183.59      151.52     39.76 o 
 -11   5  13      280.06      249.41     33.96 o 
 -10   5  13       22.62        3.26     26.47 o 
  -9   5  13       11.88        2.29     21.46 o 
  -8   5  13      391.00      361.40     29.44 o 
  -7   5  13     1015.91     1020.31     38.14 o 
  -6   5  13     1403.48     1359.48     60.82 o 
  -5   5  13     1724.75     1653.24    120.57 o 
  -4   5  13      613.09      650.59     26.90 o 
  -3   5  13     1972.17     2001.44     34.16 o 
  -2   5  13     8099.01     8030.17     96.12 o 
  -1   5  13     8044.70     7807.62    115.12 o 
   0   5  13     7046.28     7156.63    105.84 o 
   1   5  13    10440.62    10496.00    147.49 o 
   2   5  13     2995.88     2886.34     50.91 o 
   3   5  13      863.78      886.98     25.87 o 
   4   5  13      502.78      539.50     21.20 o 
   5   5  13      203.90      223.49     15.99 o 
   6   5  13        5.59        7.64     12.54 o 
   7   5  13      172.80      143.57     23.43 o 
  10   5  13     1267.83     1137.37     52.87 o 
 -10   6  13      153.97      203.16     49.75 o 
  -9   6  13      686.48      663.18     38.51 o 
  -8   6  13      603.11      521.00     50.08 o 
  -7   6  13     1502.32     1450.89     47.00 o 
  -6   6  13     4986.05     4981.10     91.16 o 
  -5   6  13        9.56        6.12     16.07 o 
  -4   6  13     2232.87     2282.31     51.34 o 
  -3   6  13       44.67       49.78     15.38 o 
  -2   6  13       67.02       60.80     14.51 o 
  -1   6  13     4322.88     4595.14     76.28 o 
   0   6  13      386.65      371.59     35.25 o 
   1   6  13     9310.12     9256.28    133.27 o 
   2   6  13      146.97      123.19     14.61 o 
   3   6  13     3570.84     3569.04     70.06 o 
   4   6  13      806.95      780.62     25.22 o 
   5   6  13      415.41      477.55     20.59 o 
   6   6  13      490.30      516.23     31.38 o 
   7   6  13      412.88      423.61     31.81 o 
   8   6  13      712.85      690.76     41.91 o 
 -10   7  13      106.83      161.62     53.52 o 
  -9   7  13      438.04      472.45     38.10 o 
  -8   7  13        0.22       17.88     25.62 o 
  -7   7  13     1877.59     1940.56     55.32 o 
  -6   7  13      453.86      501.23     29.80 o 
  -5   7  13     1072.94      984.70     37.78 o 
  -4   7  13     3529.60     3628.70    144.43 o 
  -3   7  13      327.33      337.87     47.39 o 
  -2   7  13     6332.81     6423.18    102.74 o 
  -1   7  13      357.96      316.67     20.02 o 
   0   7  13     4061.91     3958.37     83.07 o 
   1   7  13      922.72      838.26     29.66 o 
   2   7  13      406.33      448.22     20.59 o 
   3   7  13      748.55      712.45     25.88 o 
   4   7  13        3.80        6.06     13.20 o 
   5   7  13        1.06        1.03     12.59 o 
   6   7  13      320.22      325.18     28.58 o 
   7   7  13      149.26      186.77     26.44 o 
   8   7  13        3.45       21.71     23.21 o 
   9   7  13     1893.17     1885.94     67.27 o 
  -9   8  13      123.74      133.09     34.28 o 
  -8   8  13       98.22       81.88     28.57 o 
  -7   8  13      320.76      295.88     31.65 o 
  -6   8  13     1116.94     1141.87     42.78 o 
  -5   8  13     1976.55     2132.32     55.13 o 
  -4   8  13      209.40      145.97     27.08 o 
  -3   8  13      134.55      117.43     27.19 o 
  -2   8  13     2771.30     2827.84    127.13 o 
  -1   8  13      146.65      146.76     18.23 o 
   0   8  13     3376.01     3567.55     70.82 o 
   1   8  13     1320.19     1320.98     35.55 o 
   2   8  13      314.59      340.22     30.30 o 
   3   8  13       75.41       77.59     22.57 o 
   4   8  13       95.67       70.92     22.57 o 
   5   8  13       61.45       75.87     23.21 o 
   6   8  13      155.38      178.17     26.87 o 
   7   8  13     1081.31      921.80     46.42 o 
   8   8  13     1234.33     1292.76     55.88 o 
   9   8  13     3085.50     3085.63     91.99 o 
  10   8  13     1556.57     1586.98     66.20 o 
  -8   9  13      297.88      257.18     33.44 o 
  -7   9  13       32.96       23.52     28.79 o 
  -6   9  13      638.19      610.12     35.40 o 
  -5   9  13     1539.25     1676.56     52.62 o 
  -4   9  13     2511.70     2536.85    126.59 o 
  -3   9  13     3066.23     3281.43     93.28 o 
  -2   9  13     1580.68     1569.03     94.89 o 
  -1   9  13      935.40      952.53     50.08 o 
   0   9  13       96.09      112.83     26.22 o 
   1   9  13       31.71       32.24     25.15 o 
   2   9  13        2.18        4.73     22.35 o 
   3   9  13       29.99       19.77     22.78 o 
   4   9  13        0.09       18.05     24.07 o 
   5   9  13      451.87      405.56     35.03 o 
   6   9  13      124.39       88.33     28.58 o 
   7   9  13       31.96       44.27     26.65 o
[truncated: 208,002 more chars]
